# Supplementary material for: Liver X receptor unlinks intestinal regeneration and tumorigenesis
Source: Nature. 2024 Nov 20;637(8048):1198–206. doi: 10.1038/s41586-024-08247-6 (PMC11779645; doi:10.1038/s41586-024-08247-6)
Supplement: Supplementary file 9 — Source Data Fig. 1–4 and Source Data Extended Data Fig. 1–4, 6–11 [file 41586_2024_8247_MOESM9_ESM.xlsx]

## Sheet: Fig.1
Fig.1 c: qPCR analysis of Abca1 in SI crypts following irradiation
Log2 fold change compared to 0 day post-irradiation (dpi)
One Way ANOVA with Bonferroni Test	0dpi	1dpi	3dpi
	-0.17	-0.42	1.01
	0.17	-0.47	0.09
	-0.05	0.94	1.66
	0.06	0.73	2.85
	-0.15	0.15	1.65
	0.16	-0.48	1.69
Fig.1 d: qPCR analysis of Abca1 in SI crypts following irradiation
Log2 fold change compared to DSS d0
One Way ANOVA with Bonferroni Test	DSS d0	DSS d5	DSS d10	DSS d14	DSS d28
	-1.38	1.49	4.54	4.44
	1.38	1.91	3.13	4.67
		1.24	3.21
	0.063	-0.03	-0.24	2.866	0
	0.092	0.621	1.317	2.034	0.172
	-0.16	-0.22	1.875	1.759	-0.02
					1.073
					1.06
Fig.1 e: Visiopharm AI quantification of crypt and Villus area on SI Swiss rolls at 5dpi
Unpaired t-test	crypt area	villus area	total area		Normalized Crypt area	Crypt:Villus ratio
GW3965 Diet 5dpi SI Swiss Roll (n=4)	596719	741270	3.00835e+06		0.198354	0.804995
	1.75679e+06	2.21997e+06	7.84885e+06		0.223828	0.791357
	2.65176e+06	3.69907e+06	1.22449e+07		0.216559	0.716872
	1.11264e+06	1.6249e+06	5.55548e+06		0.200279	0.684747
Standard Diet 5dpi SI Swiss Roll (n=4)	1.04741e+06	2.24527e+06	5.96009e+06		0.175736	0.466494
	784726	1.21502e+06	4.60642e+06		0.170355	0.645853
	1.16398e+06	1.88205e+06	5.80858e+06		0.20039	0.618466
	588686	1.08741e+06	3.54754e+06		0.165942	0.541367
Fig.1 f: Histopathological scoring of colon Swiss rolls_DSS d14
Extended data Fig. 1d-e		Diet	severity	hyperplasia	ulceration	area affected	Cumulative Score
Unpaired t-test		STD	2	1	1	1	4
		STD	3	2	3	2	16
		STD	1	3	0	2	8
		STD	3	2	3	3	24
		STD	1	3	0	2	8
		GW3965	2	2	2	1	6
		GW3965	1	2	0	1	3
		GW3965	2	1	2	1	5
		GW3965	2	2	1	1	5
		GW3965	2	1	1	1	4
		STD	3	3	2	2	16
		STD	3	3	2	3	24
		STD	3	2	3	2	16
		STD	2	3	3	2	16
		GW3965	1	2	1	1	4
		GW3965	2	3	0	2	10
Fig.1 g_BrdU+ cells in SI crypts at 5 dpi
	STD Diet	GW3965 Diet
% of surviving crypts (≥ to 10 BrdU+ cells/crypt)	75	97
Unpaired t-test	77	91
	83	89
	76	91
# of BrdU+ cells/crypt	13.51	23.14
Unpaired t-test	17.02	22.57
	16.63	22.3
	13.25	21.1
Raw data for BrdU+ cell quantification_5dpi	STD Diet_5dpi
	Mouse#1	0	1	3	4	5	5	5	5	6	6	6	6	7	7	8	8	8	8	8	9	9	9	9	9	9	10	10	10	10	10	10	10	10	11	11	11	11	11	12	12	12	12	12	13	13	13	13	13
	Mouse#2	1	1	4	4	5	5	5	6	6	6	6	6	7	7	7	7	7	8	8	9	9	9	9	10	10	10	10	11	11	11	11	11	12	12	12	12	13	13	13	13	14	14	14	14	14	14	14	15
	Mouse#3	2	4	5	5	6	6	6	7	8	8	8	8	8	8	9	9	9	10	10	10	10	11	11	11	11	11	12	12	12	12	12	13	13	13	13	13	13	14	14	15	15	15	15	15	15	15	16	16
	Mouse#4	1	5	5	7	7	7	7	7	7	7	8	8	8	8	8	8	8	9	9	9	9	9	9	9	10	10	10	10	10	10	10	10	11	11	11	11	11	11	11	11	11	12	12	12	13	13	13	13
	GW3965 Diet_5dpi
	Mouse#1	3	8	8	10	11	12	12	12	13	14	14	15	15	15	15	16	16	17	18	18	18	18	18	18	18	18	18	18	18	18	19	19	19	20	20	20	20	21	21	21	21	22	22	22	22	22	23	23
	Mouse#2	0	0	2	4	5	6	7	8	9	11	11	12	12	12	13	13	13	13	14	14	14	14	14	14	14	15	16	16	16	16	16	17	17	17	17	18	18	19	19	20	20	20	20	20	20	20	21	21
	Mouse#3	2	3	4	7	7	8	8	8	8	9	9	10	11	12	13	13	14	14	14	15	16	16	17	17	17	17	17	18	18	18	18	19	19	19	19	19	20	20	20	21	21	21	21	21	21	21	21	21
	Mouse#4	3	4	4	6	6	7	7	8	8	10	10	11	11	11	12	14	14	15	15	15	15	15	15	15	16	16	17	17	17	17	17	17	18	18	18	18	19	19	20	20	21	21	21	21	21	21	21	21
Fig.1 h_BrdU+ cells in Colon crypts at DSS d14 (late Diet)
Unpaired t-test	STD Diet	GW3965 Diet
	1.62	1.95
	0.17	3.28
	0.69	2.12
	0.09	2.77
	1.91	2.75
	1.23	1.34
Raw data for BrdU+ cell quantification_d14 DSS colon	STD Diet_d14 DSS
	Mouse#1	0	0	1	0	0	0	0	1	0	0	0	0	0	0	0	0	0	0	0	0	0	0	1	0	0	0	1	0	0	0	0	0	0	0	0	0	0	0	0	0	0	0	0	0	0	0	0	0
	Mouse#2	0	1	1	0	4	2	0	2	0	0	6	0	2	0	0	0	0	0	0	1	0	3	0	3	0	0	0	0	1	0	5	0	0	0	2	0	2	0	1	0	0	0	3	0	0	3	0	0
	Mouse#3	0	0	0	1	0	4	4	1	0	0	2	3	0	0	0	0	2	6	2	1	3	2	0	0	1	1	2	1	3	2	3	1	0	2	1	1	3	1	2	2	0	0	0	1	1	2	1	2
	Mouse#4	0	0	0	0	0	0	0	0	0	2	0	0	0	0	0	0	0	0	0	0	0	0	0	0	0	0	0	0	0	0	0	0	0	0	0	0	0	0	0	0	0	1	0	0	0	0	1	0
	Mouse#5	5	0	1	3	2	2	0	0	6	1	0	1	3	3	0	2	1	2	2	0	0	1	5	0	0	3	0	2	1	0	1	5	1	3	1	1	1	1	4	2	5	4	0	6	2	2	0	2
	Mouse#6	3	1	1	0	0	1	1	0	1	2	5	2	0	0	2	0	6	1	1	0	0	1	1	0	0	3	1	0	0	1	1	0	0	1	3	1	1	0	0	0	3	0	0	2	1	0	4	0
	GW3965 Diet_d14 DSS
	Mouse#1	0	0	3	0	1	3	0	0	5	0	5	9	0	0	0	7	0	0	5	0	3	0	1	5	2	6	2	0	0	0	3	0	3	0	0	3	1	3	1	3	0	1	0	1	6	5	1	6
	Mouse#2	1	0	2	1	0	2	10	0	0	0	4	5	0	1	2	4	1	2	1	1	5	0	0	4	0	2	4	9	2	0	11	1	4	0	2	3	1	3	1	1	1	2	3	3	2	0	0	4
	Mouse#3	0	0	17	2	9	2	4	0	1	0	1	2	0	5	0	0	0	0	4	4	1	8	3	1	0	0	2	0	1	1	2	0	10	10	4	5	5	7	0	11	4	1	1	2	3	0	1	3
	Mouse#4	3	5	6	0	0	2	0	4	2	4	0	3	0	0	2	3	2	4	0	3	0	4	3	0	3	5	2	2	9	4	1	7	2	4	8	0	6	0	3	0	2	4	4	4	2	0	0	0
	Mouse#5	9	1	2	1	9	0	0	0	1	2	2	4	2	1	3	8	4	1	3	2	6	0	6	0	0	0	3	0	11	2	1	2	0	0	0	4	2	14	1	1	3	6	0	0	0	0	1	7
	Mouse#6	8	2	2	8	3	0	1	0	0	0	3	1	0	1	0	0	0	0	1	0	1	0	0	0	0	4	3	0	0	0	2	1	4	3	2	1	0	1	2	1	1	0	0	3	1	0	2	2
Fig.1 i_Colon length (cm) at DSS d14 of STD and GW3965 diet from day6-day14 (late diet)
Unpaired t-test		STD Diet	GW3965 Diet
		7.2	8.2
		6.8	6.9
		7.2	8.2
		8.3	9
		7.8	7.6
		7.6	8.7
		8	8.5
		6.9	7.7
		8.8	8.3
		6.7	7.8
			8.8
Fig.1 j_DSS and Ileal Organoids_Crypt domains quantification on day5/6		STD Diet	GW3965 Diet
Buds/Organoid (biological replicates)		0.534388	0.982664
Unpaired t-test			1.43119
		0.474854	0.77548
		0.501478	0.87171
		0.832003	1.45741
		0.72275
		0.7689	1.28151
				Mouse#1		Mouse#2		Mouse#3		Mouse#4			Mouse#5			Mouse#6
% of organoids with indicated # of de novo buds		STD Diet	0	56.44	68.4211	67.7778	60	62.069	68.5714	56.4103	53.3333	55.6962	58.3333	60.2941	50.7692	55.4054	57.5758	53.3333
Two-Way ANOVA with Bonferroni Test			1	31.9	18.9474	23.3333	31.5789	24.1379	20	29.4872	24.4444	21.519	23.3333	22.0588	30.7692	28.3784	24.2424	21.3333
			2	9.2	9.47368	5.55556	6.31579	13.7931	8.57143	7.69231	11.1111	8.86076	8.33333	11.7647	10.7692	12.1622	12.1212	14.6667
			3	1.23	3.15789	3.33333	2.10526	0	2.85714	1.28205	7.77778	6.32911	5	5.88235	6.15385	1.35135	3.0303	6.66667
			≥4	1.23	0	0	0	0	0	5.12821	3.33333	7.59494	5	0	1.53846	2.7027	3.0303	4
			total %	100	100	100	100	100	100	100	100	100	100	100	100	100	100	100
				Mouse#1		Mouse#2		Mouse#3		Mouse#4		Mouse#5			Mouse#6
		GW3965 diet	0	43.9216	51.4423	38.0769	35.5805	53.7162	58.3969	56.4516	56	45.0382	37.5	39.6694	43.75	46.0938	46.5347
			1	27.8431	27.4038	17.6923	23.97	27.3649	21.7557	23.3871	20	12.2137	22.9167	22.314	25	17.9688	14.8515
			2	16.0784	9.13462	17.3077	18.7266	10.1351	11.4504	8.06452	14.4	18.3206	19.4444	19.0083	14.8438	14.8438	14.8515
			3	7.05882	4.80769	16.1538	12.3596	5.06757	4.19847	2.41935	6.4	9.16031	10.4167	9.09091	10.1562	9.375	5.94059
			≥4	5.09804	7.21154	10.7692	9.3633	3.71622	4.19847	9.67742	3.2	15.2672	9.72222	9.91736	6.25	11.7188	17.8218
			total %	100	100	100	100	100	100	100	100	100	100	100	100	100	100
[truncated: 54 more columns]

## Sheet: Fig.2
Fig.2 a_BrdU+ cells in SI crypts at 3 dpi of Flox Ctrl and Vil-Cre:LXRab floxed mice (LXRΔIEC)
% of surviving crypts (≥ to 10 BrdU+ cells/crypt)	Control (Flox)	LXRΔIEC
Unpaired t-test	56.34	43.03
	50.79	31.28
		40.53
	46	35
	41	48
	52	23
Raw data for BrdU+ cell quantification_3dpi	Flox Ctrl
	Mouse#1	0	0	0	0	2	2	2	3	3	3	3	4	4	4	4	4	4	4	4	5	5	5	5	5	5	5	5	5	5	5	6	6	6	6	6	6	7	7	7	7	7	7	7	7	7	8	8	8
	Mouse#2	0	0	0	0	1	1	1	1	1	2	2	2	2	2	2	2	2	2	2	2	3	3	3	3	3	3	4	4	4	4	4	4	4	4	5	5	5	5	5	5	6	6	6	6	6	6	6	6
	Mouse#3	0	0	0	0	1	1	1	1	1	2	2	2	2	2	2	3	3	4	4	4	4	4	4	4	4	5	5	5	5	5	5	5	5	6	6	6	6	6	6	6	6	7	7	7	7	7	8	8
	Mouse#4	0	0	0	0	0	0	0	0	0	0	0	1	1	1	2	2	2	2	2	2	3	3	3	3	3	4	4	4	4	4	4	4	4	5	5	5	5	5	6	6	6	6	6	6	6	6	6	7
	Mouse#5	1	2	2	3	3	3	3	4	4	4	4	4	4	5	5	5	5	5	5	5	5	6	6	6	6	7	7	7	7	7	7	7	7	8	8	8	8	9	9	9	9	9	9	9	9	9	9	9
	Vil-LXR
	Mouse#1	0	0	0	0	0	0	0	0	0	0	0	0	0	0	0	1	1	1	1	1	1	1	1	1	1	1	1	1	1	2	2	2	2	2	2	2	2	2	2	2	2	2	2	2	3	3	3	3
	Mouse#2	0	0	0	0	0	0	0	0	0	0	0	0	0	0	0	0	0	0	0	0	0	0	0	0	1	1	1	1	1	1	1	1	1	1	1	1	1	1	1	1	1	1	1	2	2	2	2	2
	Mouse#3	0	0	0	0	0	0	0	0	0	0	0	0	0	0	0	0	0	0	0	1	1	1	1	1	1	1	1	1	1	1	1	2	2	2	2	2	2	2	2	2	2	2	2	2	2	2	2	2
	Mouse#4	0	0	0	0	1	1	1	1	1	1	1	2	2	2	2	2	2	2	3	3	3	3	3	3	3	4	5	5	5	5	5	5	5	5	5	6	6	6	6	6	6	6	6	7	7	7	7	8
	Mouse#5	0	0	0	1	1	1	1	1	2	2	2	2	2	3	3	3	3	4	4	4	4	4	4	4	5	5	6	6	6	6	6	6	7	7	7	7	8	8	8	8	8	8	8	9	9	9	9	9
	Mouse#6	0	0	0	0	0	0	0	0	0	0	1	1	1	1	1	1	1	1	1	1	2	2	2	2	2	3	3	3	3	3	4	4	4	4	4	4	5	5	5	5	5	5	5	5	5	6	6	6
Fig.2 b_Organoids grown in ENR medium from WT mice +/- GW3965, quantified at day 5	DMSO	GW3965
buds/Organoid (biological replicates)	2.63038	3.01389
paired t-test	1.8006	2.16471
	1.875	2.205
	1.69	2.11
	1.27538	1.54031
	1.62883	2.24688
	1.83441	2.18023
	1.68388	2.27689
			Mouse#1		Mouse#2		Mouse#3		Mouse#4		Mouse#5		Mouse#6		Mouse#7		Mouse#8
% of organoids with indicated # of de novo buds	DMSO	0	12.3188	22.3776	21.9251	27.7419	27.0677	26.9565	38.3459	35.0365	34.5972	34.6939	22.293	32.1053	33.1288	22.8916	26.8293	26.9461
Two-Way ANOVA with Bonferroni Test		1	14.4928	15.3846	26.738	22.5806	24.0602	17.3913	11.2782	15.3285	24.1706	25	22.293	22.1053	20.2454	19.8795	23.1707	26.3473
		2	19.5652	25.1748	22.9947	14.8387	19.5489	21.7391	21.0526	21.1679	15.1659	20.9184	22.293	26.8421	17.7914	21.6867	20.122	19.7605
		3	12.3188	16.7832	16.0428	20	13.5338	12.1739	14.2857	14.5985	10.9005	10.2041	22.293	11.5789	15.3374	16.8675	17.6829	18.5629
		≥4	41.3043	20.2797	12.2995	14.8387	15.7895	21.7391	15.0376	13.8686	15.1659	9.18367	10.828	7.36842	13.4969	18.6747	12.1951	8.38323
		total %	100	100	100	100	100	100	100	100	100	100	100	100	100	100	100	100
			Mouse#1		Mouse#2		Mouse#3		Mouse#4		Mouse#5		Mouse#6		Mouse#7		Mouse#8
	GW3965	0	4.86111	15.6627	25.4545	21.5827	25.6198	17.3554	25.9843	32.0611	16.5605	17.6056	20.1299	16.5414	17.0886	15.3333	18.9744	17.8161
		1	21.5278	12.0482	17.5758	11.5108	12.3967	27.2727	12.5984	13.7405	23.5669	16.1972	19.4805	19.5489	17.0886	16	27.1795	24.1379
		2	18.75	21.6867	23.0303	21.5827	16.5289	21.4876	19.685	19.8473	15.9236	21.831	20.7792	22.5564	17.7215	24	20	24.1379
		3	22.2222	14.4578	16.9697	23.0216	22.314	13.2231	18.8976	11.4504	28.0255	19.0141	18.8312	22.5564	21.519	25.3333	14.359	19.5402
		≥4	32.6389	36.1446	16.9697	22.3022	23.1405	20.6612	22.8346	22.9008	15.9236	25.3521	20.7792	18.797	26.5823	19.3333	19.4872	14.3678
		total %	100	100	100	100	100	100	100	100	100	100	100	100	100	100	100	100
Fig.2 c: qPCR analysis of WT organoids +/- GW3965
Log2 fold change of genes of interest compared to DMSO		DMSO									GW3965
Unpaired t-test	Areg	-0.15	0.05	0.13	-0.04	-0.45	-0.08	0.37	0.15		1.41	1.25	1.88	1.63	1.01	1.39	1.31	1.44
	Ereg	-0.65	0.11	0.2	0.36	-0.19	0.57	0.04	-0.44		0.83	1.25	2.29	1.88	0.73	1.52	0.85	0.85
	TGFa	0.1	0.15	-0.3	0.05	0.11	-0.12	0.08	-0.09		0.38	0.28	0.38	0.37	0.22	0.25	0.02	-0.03
	EGF	0.11	0.29	-0.28	-0.11	0.14	-0.01	0.09	-0.2		0.43	0.03	-0.15	-0.04	0.24	0.01	0.2	-0.05
	EGFR	0.25	0.33	-0.41	-0.16	0.17	-0.26	0.05	0.05		0.61	0.45	0.43	0.07	0.29	0.01	0.09	0.07
Fig.2 d-f: Single cell replating experiment of SI organoids (from 10,000 live epithelial cells) +/- GW3965
	Organoid Numbers				Plating Efficiency
Fig. 2e: Organoid number on day4 to calculate Plating Efficiency (# of organoids/10,000*100)	ENR DMSO	NR DMSO	NR GW3965		ENR DMSO	NR DMSO	NR GW3965
One Way ANOVA with Tukey's test	294	253	327		2.94	2.53	3.27
	304	248	348		3.04	2.48	3.48
	284	248	361		2.84	2.48	3.61
	274	262	363		2.74	2.62	3.63
	367	160	216		3.67	1.6	2.16
	340	199	227		3.4	1.99	2.27
	356	196	209		3.56	1.96	2.09
	353	179	202		3.53	1.79	2.02
	370	176	208		3.7	1.76	2.08
	347	182	209		3.47	1.82	2.09
	386	322	483		3.86	3.22	4.83
	440	321	412		4.4	3.21	4.12
	387	359	452		3.87	3.59	4.52
	395	360	430		3.95	3.6	4.3
	393	312	407		3.93	3.12	4.07
	430	328	396		4.3	3.28	3.96
	Mouse#2
Fig. 2f: Buds/Organoid and % of Budding Organoids	ENR DMSO	# of Spheroids/Enterocysts	# of Budding Organoids	total number	# buds	buds/organoid	Buds/Budding organoid	% of Spheroids/Enterocycts	% of Budding Organoids	Total %
One Way ANOVA with Tukey's test	C3	80	154	234	401	1.71368	2.6039	34.188	65.812	100
	C4	90	131	221	347	1.57014	2.64885	40.724	59.276	100
	C5	61	127	188	397	2.1117	3.12598	32.4468	67.5532	100
	C6	77	107	184	338	1.83696	3.15888	41.8478	58.1522	100
	NR DMSO	# of Spheroids/Enterocysts	# of Budding Organoids	total number	# buds	buds/organoid	Buds/Budding organoid	% of Spheroids/Enterocycts	% of Budding Organoids	Total %
	D3	105	87	192	260	1.35417	2.98851	54.6875	45.3125	100
	D4	112	77	189	288	1.52381	3.74026	59.2593	40.7407	100
	D5	105	98	203	312	1.53695	3.18367	51.7241	48.2759	100
	D6	122	102	224	283	1.26339	2.77451	54.4643	45.5357	100
	NR GW3965	# of Spheroids/Enterocysts	# of Budding Organoids	total number	# buds	buds/organoid	Buds/Budding organoid	% of Spheroids/Enterocycts	% of Budding Organoids	Total %
	E3	147	174	321	441	1.37383	2.53448	45.7944	54.2056	100
	E4	108	175	283	508	1.79505	2.90286	38.1625	61.8375	100
	E5	109	170	279	441	1.58065	2.59412	39.0681	60.9319	100
	E6	88	167	255	541	2.12157	3.23952	34.5098	65.4902	100
	Mouse#3
	ENR DMSO	# of Spheroids/Enterocysts	# of Budding Organoids	total number	# buds	buds/organoid	Buds/budding organoid	% of Spheroids/Enterocycts	% of Budding Organoids	Total %
	B2	41	146	187	418	2.23529	2.86301	21.9251	78.0749	100
	B3	42	141	183	416	2.27322	2.95035	22.9508	77.0492	100
	B4	40	148	188	431	2.29255	2.91216	21.2766	78.7234	100
	B5	35	140	175	398	2.27429	2.84286	20	80	100
	B6	27	168	195	440	2.25641	2.61905	13.8462	86.1538	100
	B7	37	159	196	429	2.18878	2.69811	18.8776	81.1224	100
	NR DMSO	# of Spheroids/Enterocysts	# of Budding Organoids	total number	# buds	buds/organoid	Buds/budding organoid	% of Spheroids/Enterocycts	% of Budding Organoids	Total %
	C2	55	46	101	133	1.31683	2.8913	54.4554	45.5446	100
	C3	53	56	109	206	1.88991	3.67857	48.6239	51.3761	100
	C4	80	41	121	145	1.19835	3.53659	66.1157	33.8843	100
	C5	71	43	114	137	1.20175	3.18605	62.2807	37.7193	100
	C6	70	53	123	190	1.54472	3.58491	56.9106	43.0894	100
	C7	65	56	121	219	1.80992	3.91071	53.719	46.281	100
	NR GW3965	# of Spheroids/Enterocysts	# of Budding Organoids	total number	# buds	buds/organoid	Buds/budding organoid	% of Spheroids/Enterocycts	% of Budding Organoids	Total %
	D2	68	83	151	298	1.97351	3.59036	45.0331	54.9669	100
	D3	72	69	141	273	1.93617	3.95652	51.0638	48.9362	100
	D4	60	75	135	271	2.00741	3.61333	44.4444	55.5556	100
	D5	73	44	117	166	1.4188	3.77273	62.3932	37.6068	100
	D6	54	73	127	254	2	3.47945	42.5197	57.4803	100
	D7	53	63	116	256	2.2069	4.06349	45.6897	54.3103	100
	Mouse#4
	ENR DMSO	# of Spheroids/Enterocysts	# of Budding Organoids	total number	# buds	buds/organoid	Buds/budding organoid	% of Spheroids/Enterocycts	% of Budding Organoids	Total %
	B2	77	184	261	457	1.75096	2.4837	29.5019	70.4981	100
	B3	82	200	282	607	2.15248	3.035	29.078	70.922	100
	B4	65	166	231	474	2.05195	2.85542	28.1385	71.8615	100
	B5	83	168	251	487	1.94024	2.89881	33.0677	66.9323	100
	B6	87	158	245	442	1.80408	2.79747	35.5102	64.4898	100
	B7	88	198	286	615	2.15035	3.10606	30.7692	69.2308	100
	NR DMSO	# of Spheroids/Enterocysts	# of Budding Organoids	total number	# buds	buds/organoid	Buds/budding organoid	% of Spheroids/Enterocycts	% of Budding Organoids	Total %
	C2	159	93	252	270	1.07143	2.90323	63.0952	36.9048	100
	C3	132	79	211	231	1.09479	2.92405	62.5592	37.4408	100
	C4	157	123	280	270	0.964286	2.19512	56.0714	43.9286	100
	C5	156	95	251	224	0.89243	2.35789	62.1514	37.8486	100
	C6	163	93	256	232	0.90625	2.49462	63.6719	36.3281	100
	C7	151	127	278	281	1.01079	2.2126	54.3165	45.6835	100
	NR GW3965	# of Spheroids/Enterocysts	# of Budding Organoids	total number	# buds	buds/organoid	Buds/budding organoid	% of Spheroids/Enterocycts	% of Budding Organoids	Total %
	D2	143	163	306	411	1.34314	2.52147	46.732	53.268	100
	D3	135	163	298	404	1.3557	2.47853	45.302	54.698	100
	D4	164	160	324	395	1.21914	2.46875	50.6173	49.3827	100
	D5	144	168	312	332	1.0641	1.97619	46.1538	53.8462	100
	D6	154	172	326	421	1.29141	2.44767	47.2393	52.7607	100
	D7	161	123	284	318	1.11972	2.58537	56.6901	43.3099	100
Fig.2 j: qPCR analysis of SI organoids from Flox ctrl and Vil-LXR +/- GW3965 (grown in ENR and NR)
Log2 fold change of genes of interest compared to DMSO of Flox Ctrl mice	Abca1	Flox Ctrl DMSO	Flox Ctrl GW3965	Vil-LXR DMSO	Vil-LXR GW3965
	ENR	1.62	4.63	1.53	1.29
Paired t-test between Flox Ctrl DMSO and Flox Ctrl GW3965 were used to calculate significance		-1.03	3.66	-0.54	-0.29
Paired t-test between Vil-LXR DMSO and Vil-LXR GW3965 were used to calculate significance		-0.22	2.84	-0.38	-0.15
		-0.24	4.2	0.12	1.78
		-0.13	4.54	-0.53	0.21
	NR	-1.083	4.275	-2.752	-3.636
		2.786	6.703	2.106	2.057
		1.764	6.525	-1.947	-2.488
		0.862	6.972	-0.758	-0.856
	Areg	Flox Ctrl DMSO	Flox Ctrl GW3965	Vil-LXR DMSO	Vil-LXR GW3965
	ENR	0.26	0.74	0.02	-0.1
		-0.66	0.09	-0.69	-0.53
		0.16	0.37	0.01	0.16
		0.16	1.31	0.36	0.1
		0.08	0.63	-0.2	0.05
	NR	0.488	0.469	0.694	0.91
		-0.088	0.116	-0.09	0.238
		-0.083	0.306	0.275	0.385
		-0.809	0.223	-0.342	-0.074
		0.492	1.808	0.785	0.309
Fig.2 k: Primary SI organoids from Flox Ctrl or Vil-LXR mice +/- GW3965 (grown in NR medium)		Flox Ctrl DMSO	Flox Ctrl GW3965	Vil-LXR DMSO	Vil-LXR GW3965
Buds/Organoid (biological replicates)		1.22517	1.50253	0.878332	1.10283
One Way ANOVA with Fisher's LSD test
		0.837569	1.36059	0.64	0.503044
		0.500424	1.16831	0.65574	0.659503
		0.792977	1.13841	0.528985	0.432744
Fig.2 l: Primary SI organoids from WT and Areg KO mice +/- GW3965 (grown in NR medium)		WT DMSO	WT GW3965	Areg KO DMSO	Areg KO GW3965
Buds/Organoid (biological replicates)		1.7456	2.48842	0.839975	0.749242
One Way ANOVA with Fisher's LSD test		2.12559	2.87109	1.30659	1.18
		1.4665	1.97345	1.1935	1.21454
			Mouse #1				Mouse#2			Mouse#3
% of organoids with indicated # of de novo buds	WT DMSO	0	11.3208	11.8644			0	0	0	0	0
Two Way ANOVA with Fisher's LSD test		1	35.8491	47.4576			34.7826	43.4783	36.3636	66.6667	51.8519
		2	22.6415	18.6441			34.7826	21.7391	36.3636	27.2727	40.7407
		3	18.8679	11.8644			17.3913	30.4348	9.09091	6.06061	7.40741
		≥4	11.3208	10.1695			13.0435	4.34783	18.1818	0	0
		total %	100	100			100	100	100	100	100	0
			Mouse #1				Mouse#2			Mouse#3
	WT GW3965	0	0	0	0		0	0	0	0	0	0
		1	38.2979	37.5	16		24	33.3333	19.2308	40.9091	20	28.5714
		2	25.5319	10.4167	44		32	11.1111	26.9231	45.4545	50	42.8571
		3	17.0213	12.5	28		8	29.6296	15.3846	9.09091	30	23.8095
		≥4	19.1489	39.5833	12		36	25.9259	38.4615	4.54545	0	4.7619
		total %	100	100	100		100	100	100	100	100	100
			Mouse #1				Mouse#2			Mouse#3
	Areg KO DMSO	0	33.7209	33.8462	33.3333	29.0909	6.45161	0	11.1111	8.33333	0	0
		1	53.4884	53.8462	46.6667	56.3636	58.0645	80	62.963	75	78.2609	76.1905
		2	11.6279	10.7692	20	12.7273	22.5806	12	25.9259	12.5	21.7391	23.8095
		3	1.16279	1.53846	0	0	9.67742	4	0	4.16667	0	0
		≥4	0	0	0	1.81818	3.22581	4	0	0	0	0
		total %	100	100	100	100	100	100	100	100	100	100
			Mouse #1				Mouse#2			Mouse#3
	Areg KO GW3965	0	48	36.6667	36.3636	36.3636	5	12		0	4	0
		1	38.6667	48.3333	50	53.0303	70	68		71.4286	72	84.2105
		2	12	13.3333	12.1212	10.6061	25	16		28.5714	24	15.7895
		3	1.33333	1.66667	1.51515	0	0	0		0	0	0
		≥4	0	0	0	0	0	4		0	0	0
		total %	100	100	100	100	100	100		100	100	100
[truncated: 217 more columns]

## Sheet: Fig.3
Fig.3 d: qPCR analysis of Cyp27a1 in Ileal crypts during DSS kinetics			DSS d0	DSS d5	DSS d10	DSS d14	DSS d28
Log2 fold change compared to day 0 DSS		Cyp27a1	-0.46	1.47	3.47	2.06
One Way ANOVA with Tukey's Test			0.45	1.5	4.05	1.89
				1.32	1.13
			0.061	0.313	1.012	1.98	0.256
			-0.2	0.883	1.857	1.507	0.428
			0.139	0.779	1.249	2.427	0.299
							0.78
							0.859
			0 dpi	1 dpi	3 dpi	5 dpi
Fig.3 e_Quantification of CYP27A1 expression in in SI during irradiation induced repair		CYP27A1 Staining Intensity	0.96	2.69	2.74	1.43
One Way ANOVA with Tukey's Test		(normalized to the average of respective 0dpi)	0.69	1.79	1.69	0.51
			1.35
			1.09		1.45	0.31
			0.92		1.45	0.14
			0.99
			1.04567	1.36139	1.21332	0.158748
			1.1644	0.901352	1.03978	0.294568
			0.788099		2.0265	0.269651
					1.12536	0.202101
			1	2.97
				2.78
Fig.3 f: qPCR analysis of Cyp27a1 in different cellular compartmnets (sorted cells) following irradiation		Cyp27a1 expression	IEC 0dpi	Imm IEL 0dpi	Imm LP 0dpi	DN 0dpi	IEC 1dpi	Imm IEL 1dpi	Imm LP 1dpi	DN 1dpi	IEC 3dpi	Imm IEL 3dpi	Imm LP 3dpi	DN 3dpi
Log2 fold change compared to day0 IEL fraction			2.36	0.32	2.29	2.7	3.38	0.13	2.3	1.81	2.55	-0.11	3.6	2.78
One Way ANOVA with Tukey's Test (within each cellular fraction comparing different days of irradiation)			1.82	-0.23	1.57	2.8	4.64	0.5	4.56	2.18	1.96	-0.09	2.14	1.35
			1.54	-0.09	3.34	2.66	2.33	1.22	3.27	1.95	2.74	0.9	2.46	3.22
			2.45				4.65	1.46			2.48	0.31
			1.45
			2.66
Fig.3 g: qPCR analysis of Abca1 in sorted epithelial cells following irradiation		Abca1 Expression	IEC 0dpi	IEC 1dpi	IEC 3dpi
Log2 fold change compared to 0dpi			-0.873	1.762	2.165
One Way ANOVA with Tukey's Test			0.252	2.751	0.937
			0.248	1.836	1.479
			-0.028	2.189	1.856
			-0.408
			0.808
Fig.3 h: qPCR analysis of Cyp27a1 and Abca1 in sorted epithelial cells following irradiation (3dpi) of littermate control (Cyp27a1 Het) and Cyp27a1 KO mice			Cyp27a1		Abca1
Log2 fold change compared to control mice			Cyp27a1 Het 3dpi	Cyp27a1 KO 3dpi	Cyp27a1 Het 3dpi	Cyp27a1 KO 3dpi
Unpaired t-test			0.441	-13.328	0.026	-0.913
			1.073	-7.724	0.839	-0.773
			0.944	-9.07	-0.267	-0.896
			-0.598	-7.953	0.409	-0.492
			-0.667	-8.954	-0.153	-2.29
			-0.771	-10.393	-0.197	-2.61
			-0.422	-11.527	-0.657	-2.777
				-9.217		-1.753
Fig.3 i_BrdU+ cells in SI crypts of control (Cyp27a1 Het) and Cyp27a1 KO mice +/- GW3965 diet		Cyp27a1 Het STD Diet	Cyp27a1 KO STD Diet	Cyp27a1 KO GW3965 diet
% of surviving crypts (≥ to 10 BrdU+ cells/crypt)		65	19.61
One Way ANOVA with Fisher's LSD test			14.16
		82	81	89
		79	78	82
				69.16
				84.91
		81	63.64
		77	15.15
		43.56	74	72.28
		62	25	72
		83.17	83	80.28
		75		95
		81
Raw data for BrdU+ cell quantification_3dpi	Cyp27a1 WT/Het STD Diet
	Mouse#1	0	0	2	2	3	3	3	3	3	4	4	4	4	5	5	5	6	6	6	6	7	7	7	7	8	8	8	8	8	8	8	8	9	9	9	10	10	10	10	10	11	11	11	12	12	13	14	14
	Mouse#2	4	5	6	6	7	7	7	7	7	8	9	9	9	9	9	9	9	9	10	10	10	10	10	11	11	11	11	11	12	12	12	12	12	13	13	13	13	13	13	13	14	14	14	15	15	15	15	15
	Mouse#3	1	1	2	3	4	4	5	5	6	6	7	7	7	7	7	8	8	8	9	9	9	10	10	10	10	10	11	11	11	11	11	11	12	12	12	12	12	12	12	12	13	13	13	13	13	14	14	14
	Mouse#4	2	2	3	4	4	4	4	5	6	6	6	6	7	7	7	7	7	8	8	10	10	10	10	10	10	10	10	11	11	11	11	11	11	11	11	11	12	12	12	12	12	12	12	13	13	13	14	15
	Mouse#5	0	0	1	1	2	2	4	4	4	4	4	4	5	6	6	6	6	7	7	8	8	9	9	10	10	10	11	12	12	12	12	13	13	13	13	14	14	14	15	15	15	15	16	16	16	16	16	16
	Mouse#6	0	0	0	1	1	1	2	2	2	3	3	3	3	3	3	3	3	3	4	4	4	4	4	4	4	5	5	5	5	6	6	6	6	6	6	6	6	6	6	7	7	7	7	7	8	8	8	8
	Mouse#7	0	1	1	1	2	3	3	3	3	3	4	4	4	4	4	6	6	6	6	6	6	6	7	7	7	7	7	7	8	8	8	8	8	8	9	9	9	9	10	10	10	11	11	11	11	12	12	13
	Mouse#8	1	4	6	6	7	7	7	8	8	8	9	9	9	9	9	9	9	10	11	11	11	11	11	11	12	12	12	12	12	12	12	12	12	12	13	13	13	13	14	14	14	14	15	16	16	16	16	16
	Mouse#9	3	3	4	4	4	4	5	5	5	6	6	6	6	6	6	6	7	7	7	7	8	8	9	9	9	10	10	10	10	10	10	10	10	10	10	11	11	11	11	11	12	12	12	12	12	12	12	13
	Mouse#10	0	2	2	2	3	4	4	5	6	6	8	8	8	8	8	8	8	8	9	10	10	10	10	10	11	11	11	12	12	12	12	12	12	13	13	13	13	13	14	14	15	15	15	15	15	16	16	16
	Cyp27a1 KO STD Diet
	Mouse#1	0	0	0	0	0	0	0	0	0	0	0	0	0	0	0	0	0	0	0	0	0	0	0	0	0	0	1	1	1	1	1	1	1	1	1	1	1	1	2	2	2	2	2	2	3	3	3	3
	Mouse#2	0	0	0	0	0	0	0	0	0	0	0	0	0	0	0	0	0	0	0	0	0	0	1	1	1	1	1	1	1	1	1	1	1	1	1	1	1	1	1	2	2	2	2	2	2	2	2	2
	Mouse#3	4	4	4	5	5	6	6	6	7	7	7	7	8	8	9	9	9	9	9	10	10	10	10	10	10	10	11	11	11	11	12	12	12	12	12	12	12	12	13	13	13	13	13	14	14	14	14	14
	Mouse#4	2	4	4	5	5	6	6	6	6	7	8	8	9	9	9	9	9	9	9	9	9	9	10	10	10	10	10	10	10	11	11	11	11	11	11	11	12	12	12	12	13	13	13	13	13	14	14	14
	Mouse#5	1	1	1	1	1	3	3	3	4	4	4	4	4	5	5	5	6	6	6	6	7	7	7	7	7	8	8	8	8	8	8	9	9	9	9	9	10	10	10	10	10	11	11	11	11	11	11	12
	Mouse#6	0	0	0	0	0	0	0	0	0	0	0	0	0	0	0	0	0	0	0	0	0	0	0	1	1	1	1	1	1	1	1	1	1	1	1	1	1	1	2	2	2	2	2	2	2	2	2	2
	Mouse#7	2	2	4	5	5	5	5	6	6	7	7	7	7	8	8	8	8	8	8	8	9	9	9	9	9	9	10	10	10	10	10	11	11	11	11	11	11	11	11	12	12	12	12	12	12	13	13	13
	Mouse#8	0	0	0	0	0	0	0	0	0	0	0	1	1	1	1	1	1	1	1	1	1	1	2	2	2	2	2	2	2	2	2	2	2	3	3	4	4	4	4	4	4	4	5	5	5	5	5	5
	Mouse#9	4	5	6	6	6	7	7	7	7	8	8	8	8	8	9	9	9	10	10	10	10	10	10	10	10	11	11	11	11	11	11	11	11	11	12	12	12	12	12	12	12	12	13	13	13	13	13	13
	Cyp27a1 KO GW3965 Diet
	Mouse#1	2	3	6	6	6	7	8	8	9	9	9	10	10	10	10	10	10	11	11	11	11	12	12	12	12	12	12	12	13	13	13	13	13	13	13	14	14	14	14	14	14	14	14	15	15	15	15	16
	Mouse#2	2	5	5	6	7	7	7	7	8	8	8	8	8	8	8	9	9	9	10	10	10	10	10	10	10	11	11	11	11	11	11	11	11	12	12	12	13	13	13	13	13	14	14	14	14	14	15	15
	Mouse#3	0	3	3	3	4	4	4	4	5	5	5	5	5	6	6	6	6	6	7	7	7	7	7	7	8	8	8	8	9	9	9	9	9	10	10	10	10	10	11	11	11	12	12	12	12	12	13	13
	Mouse#4	3	4	5	6	6	7	7	7	8	8	8	8	9	9	9	9	10	10	10	10	10	11	11	11	11	11	11	12	12	12	13	13	13	13	14	14	14	14	14	14	14	15	15	15	15	15	16	16
	Mouse#5	2	3	3	5	5	5	5	6	6	6	6	6	7	7	7	7	7	7	7	8	8	8	8	9	9	9	9	9	10	10	10	10	10	10	10	10	11	11	11	11	11	11	11	12	12	12	12	12
	Mouse#6	3	4	4	5	5	6	7	7	7	7	7	8	8	8	8	8	8	8	8	8	9	9	9	9	9	9	9	10	10	10	10	11	11	11	11	11	11	11	11	12	12	12	12	12	12	13	13	14
	Mouse#7	2	2	3	4	5	5	5	5	6	6	6	6	6	6	6	7	7	7	8	9	9	9	9	9	9	10	10	11	11	11	11	11	12	12	12	12	12	12	13	13	13	13	13	13	13	14	14	14
	Mouse#8	6	6	8	9	9	11	12	12	12	13	14	14	14	15	15	15	15	16	16	16	17	17	18	18	19	19	19	19	19	20	20	21	21	21	22	23	23	23	23	23	23	23	24	24	24	24	25	25
Fig. 3j_ Taqman qPCR analysis of human CYP27A1 and ABCA1 expression in intestinal biosies		CYP27A1				ABCA1
Biopsies were collected from differnet regions of Healthy control, Ulcerative colitis active and remission.		Healthy Control	Ulcerative Colitis Active	Ulcerative Colitis Remission		Healthy Control	Ulcerative Colitis Active	Ulcerative Colitis Remission
TI = Terminal Ileum	TI	6.08295	4.87241	4.20429		0.153685	0.0299054	0.115461
CA = Ascending Colon		6.21656	6.1916	0.908013		0.311006	0.0355463	0.943874
CT = Transverse Colon		3.84825	5.305	4.3015		0.377369	0.188497	0.0889308
SR = Sigmoid Rectum		6.15645	4.47876	8.25593		0.210521	0.220143	0.167343
		3.84564	14.3272	1.61254		0.239815	0.210658	0.197087
Non-parametric Kruskal-Wallis test with uncorrected Dunnett’s test			1.68994				0.959551
			8.52927				0.0298986
	CA	2.62848	2.42259	0.249102		0.488914	0.667106	0.0813682
		1.00402	2.70973	0.718959		0.656329	0.364567	0.053713
		1.33567	1.34177	0.439841		0.377803	0.554352	0.435323
		0.60434	2.11323	1.99895		0.648416	1.63101	0.446536
		2.08142	2.73963	1.31144		0.531936	1.06171	0.308718
			2.90496				0.334816
			4.00923				2.27905
			0.778531				0.578956
	CT	2.55456	1.06148	1.45555		0.184351	0.447883	0.366448
		2.13868	4.50318	0.443612		1.02745	0.610583	0.0922654
		1.67112	2.92933	1.23697		0.546247	1.42434	0.468174
		1.88545	2.09531	3.01759		1.38087	1.06408	0.417636
		4.45366	0.643728	1.97684		0.790805	0.165679	0.431507
			11.3255				0.27148
			2.95815				2.19612
			0.780079				0.672905
	SR	1.76098	1.06858	1.58051		0.583591	0.945638	0.255776
		1.77421	2.77653	0.835188		1.63365	0.266041	0.61253
		1.77543	2.2052	1.27087		0.594915	0.233214	0.476038
		1.34809	4.81249	2.21899		0.587484	1.1635	0.0847027
		1.6564	0.963777	0.45153		0.172407	0.487668	0.223182
			9.30808	0.656784			1.16501	0.181811
			2.81566				0.572806
			1.07501				0.663934
			0.392915				0.16493
[truncated: 66 more columns]

## Sheet: Fig.4
Fig. 4a_Tumor numbers and size in WT mice AOM DSS with and without GW3965 diet	# of tumors/colon (at day70)		STD Diet	GW3965 Diet
Unpaired t-test			10	5
			13	6
			9	5
			22	4
			20	8
			10
			13
			13	2
			12	6
			9	3
			11	8
				3
				0
				5
				4
	% of tumors with indicated size		STD Diet				GW3965 Diet
			< 2mm	2-4 mm	>4 mm		< 2mm	2-4 mm	>4 mm
			0	100	0		20	80	0
			15.4	69.2	15.4		33.3	50	16.7
			44.5	22.2	33.3		100	0	0
			54.5	45.5	0		75	25	0
			30	65	5		87.5	12.5	0
			40	50	10
			38.5	61.5	0		100	0	0
							83.3	16.7	0
			38.5	46.1	15.4		100	0	0
			50	33.3	16.7		100	0	0
			50	50	0		100	0	0
			54.5	36.4	9.1		100	0	0
							40	60	0
							100	0	0
Fig. 4b_Tumor numbers and size in Cyp27a1 Het and KO mice_AOM DSS with and without GW3965 diet	# of tumors/colon (at day70)		Cyp27a1Het STD diet	Cyp27a1 KO STD Diet	Cyp27a1KO GW3965 diet
One Way ANOVA with Fisher's LSD test			3	7
			2	5
			6	6
			2	8
				6
			3	7
			6	4
			1
			0
			6
			6
			10	6	5
			5	13	6
			3	7	4
			5	6	1
				8	3
				3	5
			5		3
			10		4
			7
	% of tumors with indicated size		Cyp27a1 Het STD diet				Cyp27a1 KO STD diet				Cyp27a1 KO GW3965 diet
			< 2mm	2-4 mm	>4 mm		< 2mm	2-4 mm	>4 mm		< 2mm	2-4 mm	>4 mm
			100	0	0		71.42	28.57	0
			50	50	0		60	40	0
			100	0	0		16.66	83.33	0
			100	0	0		12.5	87.5	0
							33.33	66.66	0
			100	0	0		0	57.1429	42.8571
			83.3333	16.6667	0		0	0	100
			0	0	100
			0	0	0
			66.6667	33.3333	0
			50	33.3333	16.6667
			10	70	20		33	67	0		40	60	0
			80	20	0		31	69	0		33	50	17
			33	67	0		43	43	14		75	25	0
			20	40	40		0	50	50		0	100	0
							25	75	0		33	67	0
							33	67	0		40	60	0
			20	80	0						67	33	0
			10	50	40						25	75	0
			0	57	43
			STD Diet	GW3965 Diet
Fig. 4e_ Number of B220 stained B cell follicles in AOM-DSS tumor +/- GW3965 diet (d70)	B220+ B cell follicles		8	23
Unpaired t-test			15	19
			9	32
			13	9
				18
				25
Fig. 4f Tumor numbers and size in WT mice AOM DSS co-treated with anti-CD19 and anti-CD8 with and without GW3965 diet	# of tumors/colon (at day70)		STD Diet PBS	GW3965 diet PBS	GW3965 diet anti-CD19+anti-CD8
One way ANOVA with Tukey's test			11	2	4
			7	2	6
			5	3	7
			4	5	7
				1	5
					3
					4
					2
					6
	# of tumors/colon (at day70)		STD Diet PBS	GW3965 diet PBS	GW3965 diet anti-CD19+anti-CD8
	log2 normalized		3.45943	1	2
			2.80735	1	2.58496
			2.32193	1.58496	2.80735
			2	2.32193	2.80735
				0	2.32193
					1.58496
					2
					1
					2.58496
			STD Diet PBS				GW3965 diet PBS				GW3965 diet anti-CD19+anti-CD8
	% of tumors with indicated size		< 2mm	2-4 mm	>4 mm		< 2mm	2-4 mm	>4 mm		< 2mm	2-4 mm	>4 mm
			0	72.73	27.27		0	100	0		0	50	50
			0	71.43	28.57		0	100	0		0	33.33	66.67
			0	100	0		33.33	33.33	33.33		0	28.57	71.43
			50	50	0		20	80	0		0	71.43	28.57
							100	0	0		0	40	60
											0	66.67	33.33
											25	75	0
											0	100	0
											0	100	0

## Sheet: Extended Data Fig. 1
Extended Data Fig.1 c: qPCR analysis of Abca1 & Abcg1 in SI (irradiation) and Colon (DSS) tissue at indicated days
Log2 fold change compared to 0 day post-irradiation (dpi)
Unpaired t-test	Abca1			Abcg1
	STD 3dpi	GW3965 3dpi		STD 3dpi	GW3965 3dpi
	1.01	2.93		0.54	2.51
	0.09	3.42		0.06	3.27
	1.66	4.82		0.52	4.99
	2.85	4.86		1.52	4.8
	1.65	4		-0.01	3.02
	1.69	3.29		-0.59	2.27
Log2 fold change compared to STD DSS d14	Abca1			Abcg1
	STD DSS d14	GW3965 DSS d14		STD DSS d14	GW3965 DSS d14
	0.29	2.26		0.34	2.93
	-0.64	1.93		-0.43	2.87
		3.73			4.45
	0.13	1.65		0.02	2.69
	0.21	2.04		0.05	2.94
Extended Data Fig.1 e: Histopathological scoring of colon Swiss rolls_DSS d14	Diet	severity	hyperplasia	ulceration	area affected
Unpaired t-test (among individual parameters)	STD	2	1	1	1
	STD	3	2	3	2
	STD	1	3	0	2
	STD	3	2	3	3
	STD	1	3	0	2
	GW3965	2	2	2	1
	GW3965	1	2	0	1
	GW3965	2	1	2	1
	GW3965	2	2	1	1
	GW3965	2	1	1	1
	STD	3	3	2	2
	STD	3	3	2	3
	STD	3	2	3	2
	STD	2	3	3	2
	GW3965	1	2	1	1
	GW3965	2	3	0	2
Extended Data Fig.1 f_Cleaved Caspase3+ cells/crypt in SI during irraidaiton kinetics +/- GW3965 diet	CC3+ cells/crypt	Std Diet 0dpi	GW3965 Diet 0dpi	Std Diet 1dpi	GW3965 Diet 1dpi	Std Diet 3dpi	GW3965 Diet 3dpi
Unpaired t-test comapring respective iradiation days of STD and GW3965 diet		0.2	0.33	4.38	4.89	0.88	0.97
		0.1	0.08	3.14	3.75	0.32	1.2
		0.06	0.42	3.14	2.41	0.35	0.49
		0.03	0.09	3.52	3.07	0.96	0.18
Raw data for cleaved Cas3+ cell quantification	STD Diet_0dpi
	Mouse#1	1	0	0	0	0	0	0	0	0	0	0	0	0	0	0	0	0	0	0	0	1	0	0	0	0	0	0	1	0	1	0	0	4	0	0	0	2	0	0	0	0	0	0	2	0	0	0	0
	Mouse#2	0	0	0	0	2	0	0	0	0	0	0	0	0	0	0	0	0	0	0	0	0	0	0	1	0	1	0	0	0	0	0	0	0	0	0	0	0	0	0	0	0	0	0	0	0	0	0	0
	Mouse#3	0	1	0	0	0	0	0	0	0	0	0	0	0	0	0	0	0	0	0	0	0	0	0	0	0	0	0	0	0	0	0	0	0	0	0	0	0	0	0	0	0	0	0	0	0	0	0	0
	Mouse#4	0	0	0	0	0	0	0	0	0	0	0	0	0	0	0	0	0	0	0	0	0	0	0	0	0	0	0	0	1	0	0	0	0	0	0	0	0	0	0	0	0	0	0	1	0	0	0	0
	STD Diet_1dpi
	Mouse#1	3	0	3	3	5	3	5	4	5	2	1	6	7	3	6	8	7	4	2	7	6	7	3	10	4	3	5	6	7	3	2	5	4	6	1	4	4	4	10	7	3	5	8	5	4	5	3	6
	Mouse#2	5	3	0	3	2	2	5	3	6	4	5	3	3	0	4	2	4	1	4	2	3	0	3	5	4	1	1	0	5	3	5	0	3	6	5	4	3	7	1	2	3	4	2	2	4	3	5	2
	Mouse#3	3	0	0	5	3	3	8	6	6	0	5	5	1	6	4	3	5	6	3	0	4	3	4	1	3	5	4	5	0	7	2	4	0	2	1	0	4	3	2	3	4	2	1	2	4	6	2	2
	Mouse#4	5	2	0	5	0	6	5	4	2	4	2	2	5	4	2	6	4	6	5	3	1	4	2	2	4	3	5	4	6	4	4	5	3	3	5	3	6	1	5	3	3	3	4	5	2	2	1	2
	STD Diet_3dpi
	Mouse#1	3	0	0	0	1	5	2	0	0	2	0	0	0	2	0	0	3	2	0	0	3	1	4	5	0	0	2	0	1	0	2	0	0	0	0	4	2	0	0	0	2	2	2	0	1	1	1	0
	Mouse#2	0	0	0	0	0	0	2	0	0	2	0	1	0	0	0	0	1	0	1	0	0	2	1	0	1	1	0	0	0	1	1	0	0	0	0	0	0	0	0	0	2	0	0	0	0	6	0	0
	Mouse#3	0	0	0	0	1	0	0	0	0	0	0	0	0	0	0	0	0	0	0	0	0	2	0	0	0	0	3	1	0	0	0	0	0	0	0	0	0	1	0	0	1	0	0	1	0	1	2	1
	Mouse#4	0	3	0	0	4	2	0	0	0	0	3	1	3	0	0	1	5	3	0	0	1	4	6	0	6	0	0	0	0	0	1	2	6	3	0	0	0	1	0	0	0	0	2	0	1	1	1	2
	GW3965 Diet_0dpi
	Mouse#1	0	1	0	0	0	0	0	0	0	0	0	0	0	2	0	0	2	0	0	0	1	0	0	2	0	0	2	0	0	0	0	0	0	0	0	0	2	0	0	0	0	2	0	0	0	0	0	2
	Mouse#2	0	0	0	0	0	0	0	0	0	0	0	0	0	0	0	0	0	0	1	0	0	0	0	0	0	0	0	0	0	1	0	0	0	0	0	0	0	0	0	0	0	0	0	0	0	0	1	1
	Mouse#3	1	0	0	1	0	0	1	0	0	2	1	0	0	0	0	0	1	0	2	0	0	1	0	0	0	1	0	0	2	0	1	0	0	1	0	1	0	0	0	3	0	0	0	2	0	1	0	0
	Mouse#4	0	0	0	0	0	0	0	0	0	0	0	0	0	1	0	0	0	0	0	0	0	0	0	0	0	0	0	0	0	1	0	0	1	0	0	0	0	0	0	0	0	0	1	0	0	0	1	1
	GW3965 Diet_1dpi
	Mouse#1	3	3	4	3	4	4	5	6	6	6	5	9	5	5	4	6	3	2	4	4	6	4	4	3	3	3	4	3	2	5	4	4	6	4	4	6	1	6	8	6	2	5	4	6	6	3	3	7
	Mouse#2	1	2	4	4	5	8	5	4	7	3	3	7	5	3	1	6	5	4	4	5	6	5	2	3	3	5	4	3	2	1	4	3	6	5	5	3	5	3	5	4	5	3	3	0	2	2	3	4
	Mouse#3	5	2	2	1	2	2	0	3	4	2	2	7	1	1	1	5	3	7	6	3	2	1	5	2	1	3	3	3	2	0	3	1	4	1	3	0	4	1	3	4	1	0	2	0	3	1	4	2
	Mouse#4	2	1	1	2	4	3	1	0	2	0	4	2	4	5	2	3	6	9	1	6	3	4	5	2	5	6	2	3	2	3	1	3	4	0	3	4	1	5	1	5	2	4	0	0	0	3	3	3
	GW3965 Diet_3dpi
	Mouse#1	0	0	0	4	1	0	2	0	1	0	3	3	4	3	1	0	2	0	0	0	1	0	0	0	0	0	3	2	0	0	1	1	0	1	1	0	0	2	0	0	2	0	0	0	0	0	0	0
	Mouse#2	0	0	0	0	0	0	2	1	1	1	0	0	2	2	0	0	1	4	1	0	0	1	0	0	1	2	4	0	0	0	2	0	0	3	2	1	0	0	0	4	2	0	2	1	1	3	2	1
	Mouse#3	1	0	0	2	1	1	0	0	2	0	0	1	0	2	0	0	0	0	0	0	0	0	0	0	0	2	0	0	0	0	0	0	0	0	0	0	1	0	0	1	0	0	0	0	0	0	0	0
	Mouse#4	0	0	0	0	0	1	0	0	0	1	0	0	0	0	0	0	0	0	0	2	0	0	0	0	1	0	0	0	0	0	0	0	0	2	0	0	0	0	0	0	0	0	2	0	0	0	0	0
Extended Data Fig.1 g: qPCR analysis of Olfm4 in SI at indicated days post-irradiation	Olfm4 expression	Std 0dpi	GW3965 0dpi	Std 1dpi	GW3965 1dpi	Std 3dpi	GW3965 3dpi
Log2 fold change compared to 0 day post-irradiation (dpi)		0.35	-0.55	-5.57	-4.18	-4.67	-2.88
Unpaired t-test between diet groups of respective days		-0.35	1.26	-4.42	-4.3	-2.41	-2.41
		0.1	1.38	-3.05	-3.11	-3.81	-1.23
		-0.1	1.75	-3.96	-3.02	-2.82	-1.99
		-0.4	0.24	-5.27	-4.77	-3.44	-2.65
		0.4	-0.33	-5.26	-4.7	-2.4	-2.27
[truncated: 53 more columns]

## Sheet: Extended Data Fig. 2
Extended Data Fig. 2a-b Immune cell numbers in the small intestine after 10 days of GW3965 diet			STD Diet (n=3)			GW3965 Diet (n=3)
unpaired t-test		T cells	1410608	2742602	3026208	2597763	2683813	3012443
		IELs	612818	754818	935623	768994	736521	860320
		ILCs	538784	951017	1102674	1305488	1124519	1255982
		B cells	295672	1505625	655486	1419984	1208280	1463379
		Monocytes	5561.69	27187.5	17773	20410.2	18580.8	19611.9
		Neutrophils	10828.7	44018.9	55614.8	38475.2	42302.2	37534.2
		Macrophages	1034199	398525	428203	457500	323702	346895
		DCs	145727	212878	230920	275944	199169	268402
	DC subsets	CD103	12007.4	22303.8	38899.4	39775.5	30784.8	36849.3
		CD103 Cd11b	102578	121286	139708	149257	91844.3	145799
		CD11b	27053.4	61678.8	45245.1	74187.3	65650.8	74200.9

## Sheet: Extended Data Fig. 3
Extended Data Fig. 3a_Steady State quantification of SI crypt Height and villus Length after 10 days of GW3965 diet		Crypt Height (μm)
Unpaired t-test	STD Diet	70.18	74.89	89.87	82.7	83.25	93.6	81.59	82.93	82.87	77.002	92.66	88.09	73.61	57.27	60.01	58.93	62.12	72.39	77.22	77.8	78.37	85.99	79.57	80.12	76.19	86.8	88.03	67.89	80.37	81.92	70.64	66.85	63.1	68.98	73.26	65.79	71.67	85.57	76.61	82.38	88.11	88.76	95.41	85.62	69.02	64.41	86.94	68.39
		89.64	95.32	101.38	115.47	93.15	95.2	89.03	92.69	99.96	87.43	77.84	92.43	80.75	84.72	76.83	84.12	94.45	91.94	71.17	87.01	90.48	85.75	84.62	83.73	77.37	98.33	94.86	83.07	95.05	86.79	90.28	81.65	94.4	84.88	78.01	82.84	80.5	91.04	86.48	79.33	83.41	96.99	95.01	94.48	85.17	75.57	89.64	95.32
		75.58	66.59	78.77	82.11	79.94	76.59	82.13	85.33	81.9	81.37	66.37	77.34	83.2	82.98	89.38	80.95	91.39	93.75	91.35	91.36	83.58	93.37	97.54	83.4	97.41	93.38	97.95	98.91	115.16	74.15	82	73.13	84.34	74.28	78.02	73.83	78.31	82.54	86.46	88.5	97.9	103.37	99.97	84.45	102.55	89.24	72.003	81.5
		63.91	86.26	87.9	78.67	66.27	85.65	80.66	92.15	74.98	85.36	67.5	81.04	86.05	99.46	64.71	69.19	80.67	92.62	74.08	85.76	72.95	88.84	94.82	96.83	92.79	91.21	62.45	75.85	88.94	82.52	73.89	86.8	74.4	80.18	92.39	63.06	82.59	76.86	78.91	95.26	67.43	92.54	88.12	82.49	85.57	66.98	93.26	78.05
	GW3965 Diet	84.07	101.2	87.85	90.37	79.71	77.18	73.19	75.67	68.12	72.6	74.16	83.77	74.46	85.29	83.89	75.85	85.82	86.81	82.75	84.84	74.67	73.62	79.33	81.23	82.26	80.78	83.38	88.39	85.83	72.05	69.41	79.55	96.27	77.35	85.83	73.8	80.66	85.83	73.23	69.33	71.59	68.39	67.46	63.79	73.78	87.69	63.78	101.3
		86.629	91.75	86.39	104.64	82.97	94.49	83.19	94.68	72.39	82.21	87.44	77.49	63.85	80.61	80.93	94.67	99.88	79.63	105.4	117.2	98.66	95.25	94.48	99.82	105.42	100.74	96.13	88.02	94.04	92.14	91.51	80.11	112.3	97.2	101.8	102.43	113.81	105.09	92.44	112.75	78.12	81.23	90.91	91.28	79.87	83.42	75.3	77.79
		100.06	112.54	99.09	101.71	117.68	131.29	109.63	107.71	116.42	88.63	107.63	101.32	113.55	106.57	116.72	97.42	109.31	91.92	114.31	125.04	118.29	113.57	84.42	96.69	102.36	125.56	111.21	111.09	84.25	116.42	96.28	112.56	90.04	104.59	101.48	105.65	106.33	88.63	108.07	90.61	121.72	108.41	109.14	114.05	112.94	115.85	118.33	125.55
		75.28	86.9	103.22	79.43	101.95	76.74	79.9	103.7	72.39	81.21	78.16	81.61	103	71.56	87.7	72.25	67.78	57.29	81.71	88.9	85.06	88.05	84.81	93.13	79.29	92.91	89.62	77.5	86.25	78.63	86.68	73.44	92.35	76.81	99.77	70.71	88.77	87.08	83.38	70.79	89.13	84.19	81.06	81.78	87.97	80.59	80.25	71.67
		Villus Length (μm)
	STD Diet	252.39	262.06	281.5	292.67	238.94	239.01	226.15	208.39	193.87	208.49	205.59	214.04	209.58	227.93	221.46	191.2	230.15	203.68	230.37	187.83	179.58	185.41	203.57	184.95	242.15	211.26	238.3	197.41	258.42	244.54	229.61	240.24	197.07	327.52	256.4	256.17	332.25	286.55	266.38	317.38	309.22	220.35	198.27	225.85	219.25	245.47	181.76	160.59
		252.92	244.09	256.23	269.11	254.05	267.37	244.58	249.22	247.78	225.34	254.99	268.18	225.86	258.84	242.54	244.28	241.4	264.85	267.57	278.91	284.5	293.06	311.72	318.44	315.9	277.29	238.8	253.74	227.56	259.07	242.34	252.56	306.28	293.32	301.07	289.96	242.12	242.35	253.41	239.96	244.28	307.63	318.17	344.59	248.11	264.13	266.87	228.98
		209.26	206.18	221.11	205.68	211.61	208.42	220.22	217.61	225.54	235.07	232.04	234.58	254.04	236.25	248.04	250.22	254.74	243.9	257.65	278.62	275.59	254.34	237.82	259.26	271.46	273.34	274.14	279.83	278.18	247.41	231.48	234.61	236.92	214.39	223.24	241.59	246.05	210.9	229.83	284.9	314.38	309.24	326.66	323.97	297.06	315.35	222.23	222.23
		195.74	176.01	223.77	212.57	183.48	172.73	226.79	181.09	199.5	156.75	169.77	190.72	223.46	220.81	173.43	197.68	189	183.83	156.79	197.69	211.7	172.53	185.77	178.04	200.8	173.98	185.98	179.63	177.03	156.72	179.28	219.18	207.06	204.41	176.54	170.22	167.45	223.15	187.25	176.66	190.18	211.03	179.96	201.48	191.36	215.6	164.07	183.21
	GW3965 Diet	308.07	313.65	307.8	302.77	299.83	284.42	335.11	316.64	308.72	283.3	300.06	307.16	307.281	316.98	312.35	319.98	310.2	293.45	297.16	303.82	323.23	304.33	317.65	309.45	315.75	306.679	287.5	276.88	292.48	250.42	262.4	260.45	293.93	264.98	295.49	304.43	311.29	325.4	288.34	319.91	310.24	322.9	322.65	325.54	285.47	287.63	277.42	284.75
		268.54	272.73	283.14	268.95	314.17	265.38	288.65	286.45	289.46	260.17	295.49	296.94	274.05	289.16	286.82	335.14	330.25	323.46	339.12	347.09	320.78	344.88	305.29	292.46	291.75	289.46	286.85	301.14	316.09	306.443	292.79	282.37	293.59	291.2	256.03	290.48	313.66	324.64	257.97	278.49	272.52	246.54	256.5	262.75	234.69	255.15	296.53	313.04
		224.65	261.48	270.44	344.02	281.61	338.14	307.17	317.63	354.49	292.57	340.46	274.83	334.4	266.33	314.24	294.9	298.22	315.46	306.25	295.63	315	259.31	273.63	320.36	277.9	266.5	323.12	280.97	300.23	272.41	339.2	228.56	275.66	271.38	287.88	262.37	282.79	285.27	257.56	333.72	270.42	288.13	263.92	303.92	245.42	263.64	245.29	263.2
		230.99	230.09	247.67	269.1	255.69	337.92	260.01	257.77	250.82	303.34	275.3	254.32	295.61	306.75	321.42	299.1	317.15	265.04	318.75	292.2	339.15	227.41	340.41	281.14	296.87	254.71	267.76	278.95	230.19	293.18	306.96	313.77	265.04	291.29	286.77	280.11	322.89	300.5	330.85	289.04	251.2	276.14	309.27	298.97	244.2	293.6	285.17	267.65
Extended Data Fig. 3b_BrdU+ cells in SI crypts at 0 dpi
# of BrdU+ cells/crypt	STD Diet	GW3965 Diet
Unpaired t-test	16.54	13.66
	8.29	13.9
	11.34	11.65
	11.12	12.25
Raw data for BrdU+ cell quantification_0dpi		STD Diet_0dpi
		Mouse#1	4	7	8	9	10	11	11	11	11	12	12	12	12	12	13	13	13	13	13	13	13	13	14	14	14	14	14	14	14	14	14	14	15	15	15	15	15	15	15	15	15	15	16	16	16	16	16
		Mouse#2	4	4	4	5	5	5	5	5	5	5	5	6	6	6	6	6	6	6	6	7	7	7	7	7	7	7	7	7	7	7	7	7	7	7	7	7	7	7	8	8	8	8	8	8	8	8	8
		Mouse#3	4	6	6	6	6	6	7	7	7	7	7	7	7	7	7	7	8	8	8	8	8	8	8	9	9	9	10	10	10	10	10	10	10	10	10	11	11	11	11	11	11	11	11	11	11	11	11
		Mouse#4	2	4	5	6	6	7	7	7	7	7	8	8	8	8	8	8	8	8	8	8	8	8	9	9	9	9	9	9	9	9	10	10	10	10	10	10	10	10	10	10	10	10	10	11	11	11	11
		GW3965 Diet_0dpi
		Mouse#1	6	7	7	7	8	8	8	8	9	9	9	9	9	10	10	10	10	10	10	11	11	11	11	11	11	11	11	11	11	11	12	12	12	12	12	12	12	12	12	12	12	12	12	12	13	13	13
		Mouse#2	5	7	8	8	8	8	8	9	9	9	9	10	10	10	10	10	10	11	11	11	11	11	11	11	11	11	11	11	12	12	12	12	12	12	12	12	12	12	12	12	13	13	13	13	13	13	13
		Mouse#3	6	6	7	8	8	8	8	8	8	8	9	9	9	9	9	9	9	9	9	9	9	10	10	10	10	10	10	10	10	10	10	10	10	10	10	11	11	11	11	11	11	11	11	11	11	11	11
		Mouse#4	3	6	6	6	6	7	7	7	7	8	8	8	8	8	8	8	8	8	9	9	9	9	9	9	9	10	10	10	10	10	10	10	10	10	10	11	11	11	11	11	11	11	11	12	12	12	12
		Olfm4+BrdU+ cells/crypt
Extended Data Fig. 3c_Olfm4+BrdU+ cells in SI crypts at 0 dpi	STD Diet	2	3	1	0	6	2		5	3	0	1	5		6	4	1	1	3		3	2	5	4	1	3	5		3	2	3	2	3	2		2	2	6	5	4
# of Olfm4+BrdU+ cells/crypt		3	1	3	2	4	4		6	2	2	4	6	4	4		2	3	2	4	3	7		4	2	5	2		6	6	4	5	3	2		5	3	5	3	4
Unpaired t-test		4	3	5	4	1	4		3	4	0	1	3	2		4	4	3	1	0	5	4		2	4	5	4	3		2	3	4	2	5	2	4	4		5	2	4	4	1	1	3	3
	GW3965 Diet	2	4	4	3	2	1	2		2	6	4	1	2	3	5		3	2	2	2		4	4	4	1	1	6	2		3	2	2	4	4	3	6		1	4	2	1	1	2
		5	4	2	2	5	5	7		4	6	4	1	4	3	3		8	4	3	3	5	4		3	4	2	5	5	2		7	4	5	5	2	3	2		4	2	1	3	3	3
		2	3	4	1	3	2	2		3	1	1	3	1	1		3	2	1	2	2	3	4		1	4	2	5	3		3	2	4	1	1	2		4	1	2	1	1	1	2
Extended Data Fig. 3d_Organoids after 10 days of STD/GW3965 diet in vivo_Crypt domains quantification on day4	STD Diet	GW3965 Diet
Buds/Organoid (biological replicates)	0.701685	1.58306
Unpaired t-test
	0.826126	1.44578
	1.13667	2.25333
			Mouse#1			Mouse#2			Mouse#3
% of organoids with indicated # of de novo buds	STD Diet	0	59.0909	58.6957	59.1928	53.7037	49.4681	50.8197	52.518	38.3838	54.2056
Two-Way ANOVA with Bonferroni Test		1	21.7172	20.8696	18.3857	20.9877	27.1277	26.776	13.6691	18.1818	15.8879
		2	13.1313	11.3043	16.5919	17.284	12.766	16.3934	17.2662	21.2121	14.9533
		3	6.06061	7.3913	3.58744	7.40741	9.04255	3.27869	12.9496	12.1212	8.41121
		≥4	0	1.73913	2.24215	0.617284	1.59574	2.73224	3.59712	10.101	6.54206
		total %	100	100	100	100	100	100	100	100	100
			Mouse#1			Mouse#2			Mouse#3
	GW3965 diet	0	34.188	29.771	27.9279	31.9018	33.3333	29.0323	20.1299	20.3125	18.0328
		1	18.8034	18.3206	32.4324	30.0613	26.2821	18.2796	11.6883	12.5	18.8525
		2	16.2393	15.2672	20.7207	18.4049	14.7436	30.1075	23.3766	25	18.8525
		3	18.8034	25.9542	9.90991	13.4969	16.0256	13.9785	18.8312	22.6562	20.4918
		≥4	11.9658	10.687	9.00901	6.13497	9.61538	8.60215	25.974	19.5312	23.7705
		total %	100	100	100	100	100	100	100	100	100
Extended Data Fig. 3f_Steady State SI length of Flox Ctrl and Vil-LXR mice	SI Length (cm)	Flox Ctrl	Vil-LXR
Unpaired t-test		32.7	36.2
		35.6	31.4
		34.7	31.3
		32.2	33.8
		33.5	32.5
		32	30
Extended Data Fig. 3g_Steady State quantification of SI crypt Height and villus Length of Flox Ctrl and Vil-LXR mice		Crypt Height (μm)
Unpaired t-test	Flox Ctrl	77.81	105.33	103.88	94.82	105.39	104.44	114.97	83.41	97.27	100.88	90.68	106.59	97.66	78.27	100.91	105.69	74.88	123.96	89.38	90.74	93.49	110.92	106.2	80.95	99.75	105.34	95.41	95.76	106.68	108	103.84	82.3	115.9	93.31	111.12	111.48	117.02	120.03	114.49	96.52	99.49	119.62	82.87	81.01	102.44	94.89	108.45	117.57
		104.32	111.64	96.52	101.4	91.62	107.13	101.21	99.81	103.4	109.03	109.34	109.86	108.87	93.34	112.42	95.7	106.47	103.07	104.62	104.6	89.96	91.53	81.9	106.43	93.13	90.46	107.72	97.31	89.8	100.38	99.07	103.32	106.44	109.24	102.88	106.67	100.36	101.71	101.92	108.58	110.14	105.8	120.85	106.79	104.74	112.85	96.95	106.49
		81.25	91.37	93.33	98.73	69.54	85.43	94.11	93.27	96.88	89.05	98.01	86.6	103.92	90.37	85.98	88.98	103.12	94.21	94.32	109.92	87.08	101.6	96.64	95.33	97.51	87.05	113.51	91.76	125.35	101.34	91.9	106.7	88.01	99.04	99.8	88.32	76.86	97.65	92.44	76.42	88.96	103.21	82.63	83.6	89.75	114.24	104.78	84.14
	Vil-LXR	95.35	106.46	102.32	84.78	75.86	112.77	91.24	99.98	94.05	91.91	94.42	84.1	95.25	91.93	95.41	92.33	98.35	92.92	73.44	99.92	94.32	100.38	107.28	109.53	92.05	104.33	93.87	81.24	86.02	92.04	95.26	82.55	109.59	108.23	113.51	99.17	108.87	83.63	91.79	105.25	88.93	110.26	91.98	101.91	94.67	98.73	97.86	108.07
		85.34	108.91	104.09	99.07	107.21	96.2	85.98	102.08	83.36	87.85	81.58	108.98	92.58	94.84	78.69	66.74	93.48	97.64	93.58	107.47	84.63	95.82	97.07	106.1	89.28	99.1	96.25	94.76	74.77	94.07	78.93	106.07	103.81	95.16	73.61	71.23	95.34	92.49	100.6	98.65	93.78	102.58	98.59	95.89	89.65	97.62	94.6	102.12
		102.51	109.38	99.98	119.35	114.67	110.18	95.95	96.08	105.27	105.84	114.15	112.9	94.77	104.09	105.17	100.97	98.66	101.64	97.55	108.03	98.9	106.67	105.67	102.31	94.92	110.59	98.48	95.2	87.91	88.84	96.74	91.11	100.41	103.53	101.98	79.16	114.25	93.91	125.55	93.1	107.38	99.75	100.07	110.91	92.38	81.87	107.78	102.47
		Villus Length (μm)
	Flox Ctrl	211.78	243.98	241.28	252.38	240	248.26	234.27	226.49	223.3	232.56	260.46	214.87	250.39	251.07	230.07	232.66	229.96	230.71	233.36	222.17	229.32	231.87	223.3	234.76	225.63	237.24	219.95	237.24	207.85	230.23	261.04	218.97	240.08
		236.88	248.24	280.56	260.42	241.09	240.42	236.12	210.69	229.07	227.88	229.64	251.91	246.42	227.62	227.27	232.55	241.51	240.97	228.85	235.13	273.9	252.29	238.09	245.68	238.55	249.87	204.46	259.99	248.42	260.41	210.23	236.59	217.21	224.05	226.1	260.76	238.44	258.06	248.9	227.37	241.4	238.6	236.6	220.28	240.86	244.95
		235.15	245.69	206.18	226.13	202.92	237.12	235.13	218.65	257.76	235.15	214.95	213.18	217.82	225.88	224.61	228.12	213.13	226.04	209.41	243.33	218.35	248.81	251.13	239.88	231.61	213.78	212.49	247.09	249.13	278.46	226.23	212.11	235.47	212.85	230.75	219.53	248.11	200.69	247.61	190.15	243.69	222.05	214.33	217.66	229.9	215.35	219.73	237.15
	Vil-LXR	259.55	207.79	246.71	230.75	240.94	263.45	244.45	223.39	273.72	261.06	226.25	245.5	247.97	243.32	236.13	215.81	271.73	245.11	206.13	243.3	197.85	274.52	272.81	240.14	263.73	296.42	230.78	277.28	282.65	240.42	241.46	223.09	204	284.29	237.25	261.21
		222.37	232.04	209.68	203.91	213.29	219.26	250.3	213.39	230.23	218.68	242.01	248.68	218.31	205.84	236.66	255.18	235.23	206.68	208.02	220.39	218.85	225.89	207.76	204.06	209.06	241.15	185.92	222.66	205.9	198.69	201.46	221.23	220.83	227.41	218.96	210.2	232.84	213.68	226.23	225.7	202.82	232.51	235.77	224.46	219.65
		242.48	235.14	238.91	239.25	253.51	212.29	225.78	215.99	226.12	283.71	232.89	243.07	233.31	214.11	207.61	231.27	217.23	231.44	262.18	245.38	262.76	258.56	244.07	228.28	263.66	233.07	283.53	244.63	180.34	209.27
Extended Data Fig. 3h_Steady State avereage BrdU+ cells in SI crypts of Flox Ctrl and Vil-LXR mice	# of BrdU+ cells/crypt	Flox Ctrl	Vil-LXR
# of BrdU+ cells/crypt		10.8276	11.13
Unpaired t-test		10.6176	13.2812
		12.119	10.6279
Extended Data Fig. 3i_Steady State Colon length of Flox Ctrl and Vil-LXR mice	Colon Length (cm)	Flox Ctrl	Vil-LXR
Unpaired t-test		7.8	9
		8.2	7.7
		8.5	7.2
		7.5	8.8
		7.8	8.5
		6.7	7.8
[truncated: 54 more columns]

## Sheet: Extended Data Fig. 4
Extended Data Fig. 4a,c: qPCR analysis of WT organoids +/- GW3965
Log2 fold change of genes of interest compared to DMSO			DMSO									GW3965
Unpaired t-test		Abca1	-0.18	0.04	-0.44	0.59	0.5	0.07	-0.19	-0.38		5.68	5.6	5.43	5.35	4.4	4.68	4.56	4.35
		Wnt3	0.06	0.24	-0.14	-0.17	0.17	-0.05	0.08	-0.21		0.87	0.4	0.33	0.38	0.34	0.19	0.17	0.1
		Jag1	-0.15	-0.19	-0.88		0.56	0.49		0.19		0.49		-0.28	-0.48	0.39	0.34	0.51
		Jag2	0.23	0.21			-0.43	-0.45		0.46					0.41	0.03	-0.45		0.53
		Dll1	0.2	0.14	-0.23	-0.13	0.6	0.08	-0.23	-0.46		0.35	0.11	0.08	-0.05	0.8	0.24	-0.03	-0.17
		Hes1	0.34	0.16	-0.27	-0.22	0.77	0.02	-0.17	-0.61		0.45	0.44	0.01	0.25	1.03	0.8	-0.17	-0.28
Extended Data Fig. 4b: ISC+PC co-culture +/- GW3965		WT ISC + WT PC DMSO	WT ISC + WT PC GW3965
Buds/Organoid (biological replicates)		1.365	2.07
Unpaired t-test		0.675	1.52
		1.154	1.776
% of organoids with indicated # of de novo buds
Two-Way ANOVA with Bonferroni Test		WT ISC + WT PC DMSO	Mouse#1		Mouse#2		Mouse#3
		0	45.31	39.62	54.55	47.06	35.48	23.4
		1	25	18.87	27.27	35.29	38.71	42.55
		2	17.19	13.21	18.18	17.65	12.9	23.4
		3	4.69	11.32	0	0	9.68	10.64
		≥4	7.81	16.98	0	0	3.23	0
		total %	100	100	100	100	100	99.99
		WT ISC + WT PC GW	Mouse#1		Mouse#2		Mouse#3
		0	26.98	24.49	36.36	23.08	18.18	17.24
		1	25.4	28.57	27.27	23.08	27.27	34.48
		2	9.52	8.16	9.09	30.77	27.27	27.59
		3	12.7	14.29	27.27	7.69	15.91	6.9
		≥4	25.4	24.49	0	15.38	11.36	13.79
		total %	100	100	99.99	100	99.99	100
Extended Data Fig. 4c: qPCR analysis of WT organoids +/- GW3965
Log2 fold change of genes of interest compared to DMSO		DMSO									GW3965
Unpaired t-test	Wnt3	0.06	0.24	-0.14	-0.17	0.17	-0.05	0.08	-0.21		0.87	0.4	0.33	0.38	0.34	0.19	0.17	0.1
	Jag1	-0.15	-0.19	-0.88		0.56	0.49		0.19		0.49		-0.28	-0.48	0.39	0.34	0.51
	Jag2	0.23	0.21			-0.43	-0.45		0.46					0.41	0.03	-0.45		0.53
	Dll1	0.2	0.14	-0.23	-0.13	0.6	0.08	-0.23	-0.46		0.35	0.11	0.08	-0.05	0.8	0.24	-0.03	-0.17
	Hes1	0.34	0.16	-0.27	-0.22	0.77	0.02	-0.17	-0.61		0.45	0.44	0.01	0.25	1.03	0.8	-0.17	-0.28
Extended Data Fig. 4d: qPCR analysis of niche factors in SI crypts from WT mice treated with either STD or GW3965 diet during irradiation
Log2 fold change of genes of interest compared to STD diet at 0dpi	0dpi	Standard Diet						GW3965 Diet
Unpaired t-test	Wnt3	0.07	-0.06	-0.13	0.14	-0.14	0.15	1.05	1.52	1.01	0.82	0.02	0.59
	Wnt9b	-1.225	1.23	0.5	-0.49	0.84	-0.85	-0.545	3.605	2.95	1.27	-0.43	0.86
	Jag1	-0.67	0.67			-0.86	0.85	-0.43	2.95			-1.88	-0.93
	Jag2	0.21	-0.2	-0.78	0.77	1.46	-1.47	0.38	0.06	0.55	1.1	-1.22	1.55
	Dll1	0.02	-0.02	-0.5	0.5	0.35	-0.35	-0.58	1.13	0.92	1.3	-1.18	0.17
	Hes1	0.48	-0.485	-0.34	0.34	-0.1	0.1	0	-0.405	0.56	-0.08	-0.29	0.63
	1dpi	Standard Diet						GW3965 Diet
	Wnt3	-1.885	-1.775	0.34	0.05	-0.9	-0.51	-1.72	-1.91	0.43	0.63	-0.63	-2
	Wnt9b	-4.08	-3.895	-1.84	-0.72	0.48	0.71	-1.91	-4.6	-0.58	-0.72	0.66	0.32
	Jag1	-1.75	-1.94			-1.24	-1.67	-0.42	-0.09			-0.34	-0.64
	Jag2	0.48	0.67	2.43	1.37	0.69	0.25	1.16	1.65	0.7	1.61	2.97	2.11
	Dll1	-1.4	-0.94	0.05	-0.36	-0.12	-1.22	-0.69	-0.28	0.17	0.52	0.18	-0.26
	Hes1	-2.025	-1.445	-0.82	-2.08	-2.5	-2.23	-1.8	-1.485	-0.79	-0.82	-2.54	-2.54
	3dpi	Standard Diet						GW3965 Diet
	Wnt3	-0.01	0.09	-2.04	0.07	0	0.68	0.475	0.71	0.07	0.56	0.3	0.8
	Wnt9b	-6.535	-5.755	-5.11	-1.28	0.79	1.28	-5.01	-3.39	-0.1	-0.67	1.16	0.91
	Jag1	-0.9	-0.52			-0.03	-0.03	-0.23	-0.52			-0.69	-0.78
	Jag2	2.93	2.31	1.94	2.1	2.96	3.38	3.16	2.79	2.63	1.73	3.01	3.1
	Dll1	-1.15	-0.66	-1.22	-0.16	-0.21	0.24	-0.45	-0.42	0.4	-0.5	-0.13	-0.12
	Hes1	-1.34	-0.3	-3.59	-1.41	-1.13	-1.07	-1.195	-0.765	-1.45	-1.93	-1.15	-0.99
Extended Data Fig. 4e: qPCR analysis of EGFR signals in SI crypts from WT mice treated with either STD or GW3965 diet during irradiation
Log2 fold change of genes of interest compared to STD diet at 0 dpi	0dpi	Standard Diet						GW3965 Diet
Unpaired t-test	Areg	0.655	-0.66	-0.16	0.16	-0.07	0.08	1.445	1.995	1.74	2.85	1.5	0.72
	Ereg	-0.11	0.11			-0.46	0.46	1.01	2.6			-0.33	-0.42
	Tgfa	-0.74	0.74	-0.39	0.38	-0.78	0.77	-0.34	3.18	0.12	0.53	-1.67	-0.16
	Egf	-0.12	0.11	-0.6	0.61	0.82	-0.81	1.87	1.54	0.89	1.65	0.31	1.57
	Egfr	0.46	-0.46	-0.79	0.79	0.92	-0.92	-0.18	-0.89	-0.6	0.35	-1.26	1.22
	1dpi	Standard Diet						GW3965 Diet
	Areg	2.985	3.5	2.54	1.6	3.35	2.66	3.99	4.31	2.9	2.96	3.36	2.84
	Ereg	1.81	1.99			1.91	1.37	3.16	3.51			2.26	2.3
	Tgfa	-2.4	-2.33	-0.3	-0.76	-1.97	-1.94	-1.16	-1.52	0.11	0.06	0.2	0.12
	Egf	-2.06	-2.95	-0.52	-1.54	-1.67	-1.38	-1	-1.23	-0.14	-0.56	-0.61	-0.76
	Egfr	-1.15	-1.54	-0.62	-1.55	-0.84	-1.15	-0.11	0.46	-0.58	-0.87	0.52	-0.16
	3dpi	Standard Diet						GW3965 Diet
	Areg	4.41	4.285	3.37	3.71	4.58	3.95	4.88	4.865	4.01	4	3.7	4.14
	Ereg	2.52	2.78			2.74	2.02	3.45	3.51			2.1	2.29
	Tgfa	-1.21	-1.32	-0.7	-0.11	-0.4	-0.46	-1.08	-0.89	0.81	-0.19	-0.04	-0.35
	Egf	-1.89	-0.85	-3.57	-2.5	-1.5	-0.9	0.01	0.17	-1.61	-1.33	-0.67	-0.17
	Egfr	2.06	1.04	-0.11	0.52	1.8	1.99	1.61	1.48	0.22	-0.44	1.43	1.43
Extended Data Fig. 4f: Primary SI organoids from wild-type mice in DMSO (NR and ENR) and GW in NR media		DMSO_ENR	DMSO_NR	GW3965_NR
Buds/Organoid (biological replicates)		1.47914	1.1429	1.62795
One Way ANOVA with Tukey's Test
		1.78333	1.11	1.34667
		1.49017	1.47341	1.67913
		1.7381	1.396	1.78137
Extended Data Fig. 4f: Primary SI organoids from wild-type mice in DMSO (NR and ENR) and GW in NR media			Mouse #1			Mouse#2			Mouse#3		Mouse#4
% of organoids with indicated # of de novo buds	DMSO_ENR	0	24.26	26.55	24.06	37.5	24	36.21	28.87	30.22	14.88	26.19
		1	22.06	32.77	31.58	19.23	26.4	18.97	26.76	33.09	32.74	25.4
		2	30.88	22.03	24.81	16.35	17.6	15.52	19.72	13.67	21.43	20.63
		3	14.71	14.12	18.05	13.46	12.8	11.21	11.27	17.99	21.43	19.84
		≥4	8.09	4.52	1.5	13.46	19.2	18.1	13.38	5.04	9.52	7.94
		total %	100	99.99	100	100	100		100	100.01	100	100
			Mouse #1			Mouse#2			Mouse#3		Mouse#4
	DMSO_NR	0	40.12	33.09	43.05	40.63	37.7	33.01	27.01	29.87	35.17	37.27
		1	26.35	29.5	27.15	8.33	23.77	22.33	29.93	27.27	23.45	18.63
		2	18.56	22.3	17.22	18.75	13.11	18.45	20.44	21.43	21.38	20.5
		3	10.78	11.51	9.93	17.71	11.48	10.68	13.87	15.58	13.1	18.01
		≥4	4.19	3.6	2.65	14.58	13.93	15.53	8.76	5.84	6.9	5.59
		total %	100	100		100	99.99		100.01	99.99	100	100
			Mouse #1			Mouse#2			Mouse#3		Mouse#4
	GW3965_NR	0	24.18	26.25	27.46	35.29	34.78	38.61	31.16	32	27.27	26.17
		1	33.33	15	25.35	16.67	23.48	12.87	23.19	16.67	28.03	18.12
		2	26.14	23.75	14.08	17.65	16.52	9.9	18.12	18	18.18	24.83
		3	10.46	28.75	23.24	11.76	10.43	10.89	15.94	20	12.88	18.79
		≥4	5.88	6.25	9.86	18.63	14.78	27.72	11.59	13.33	13.64	12.08
		total %	99.99	100	99.99	100	99.99		100	100	100	99.99
Extended Data Fig. 4h Western blot quantification of the ratio between phospho-ERK (pERK) and ERK (normalized to Vinculin) from organoids cultured for 5 days with DMSO or GW3965 in ENR or NR media.		ratio of pERK1/2 to ERK1/2	DMSO_NR	GW3965_NR	DMSO_ENR	GW3965_ENR
Paired t test (between DMSO-GW3965 NR medium & DMSO-GW3965 ENR medium)			1.19301	1.58903	0.116516	0.11579
			0.488575	0.937766	0.0749869	0.12775
			0.688077	0.916097	0.201114	0.2442
	Expt#1		DMSO_NR	GW3965_NR	DMSO_ENR	GW3965_ENR
		pERK1/2 normalized to Vinculin	4.33422	5.32754	0.275408	0.266859
		ERK1/2 normalized to Vinculin	3.633	3.35271	2.36369	2.30468
		ratio of pERK1/2 to ERK1/2	1.19301	1.58903	0.116516	0.11579
	Expt#2		DMSO_NR	GW3965_NR	DMSO_ENR	GW3965_ENR
		pERK1/2 normalized to Vinculin	1.04385	1.40255	0.11114	0.204449
		ERK1/2 normalized to Vinculin	2.13652	1.49563	1.48212	1.60038
		ratio of pERK1/2 to ERK1/2	0.488575	0.937766	0.0749869	0.12775
	Expt#3		DMSO_NR	GW3965_NR	DMSO_ENR	GW3965_ENR
		pERK1/2 normalized to Vinculin	1.08979	1.34308	0.429467	0.37236
		ERK1/2 normalized to Vinculin	1.58382	1.4661	2.13543	1.52482
		ratio of pERK1/2 to ERK1/2	0.688077	0.916097	0.201114	0.2442

## Sheet: Extended Data Fig.6
Extended Data Fig. 6f	crypt area normalized DAB intensity/mouse			villus LP cell area normalized DAB intensity/mouse						Mouse #1		Mouse#2		Mouse#3		Mouse#4
DAB intensity quantification	STD Diet	GW diet		STD Diet	GW diet		Extended Data Fig. 6h	Flox Ctrl DMSO	0	49.5327	40.7407	55.6962	48.5075	68.5039	67.0886	50.7042	46.5753
unpaired t test	4.64355e-06	6.926e-06		0.001334	0.001287		% of organoids with indicated # of de novo buds		1	17.757	20.8333	20.8861	23.8806	19.685	17.0886	23.9437	38.3562
							Two-way ANOVA with Tukey's test		2	14.0187	16.6667	15.8228	17.9104	7.08661	13.2911	16.9014	13.6986
	4.96209e-06	7.3713e-06		0.001242	0.001257				3	9.81308	12.963	6.32911	8.20896	3.93701	2.53165	4.22535	1.36986
									≥4	8.8785	8.7963	1.26582	1.49254	0.787402	0	4.22535	0
	4.73209e-06	5.9523e-06		0.001051	0.001204				total %	100	100	100	100	100	100	100	100
	crypt area normalized DAB intensity/crypt			villus LP cell area normalized DAB intensity/LP cell						Mouse #1		Mouse#2		Mouse#3		Mouse#4
	STD Diet	GW diet		STD Diet	GW diet			Flox Ctrl GW3965	0	42.9293	42.4242	50.4	30.9859	55.0898	42.6573	47.7778	46.9697
	7.07e-06	6.49e-06		0.00217869	0.0013795				1	13.6364	12.6263	18.4	21.1268	16.1677	19.5804	17.7778	25.7576
	2.485e-06	5.64e-06		0.00431728	0.00126855				2	8.08081	21.7172	18.4	22.5352	10.1796	12.5874	16.6667	13.6364
	5.372e-06	5.36e-06		0.00132899	0.00148552				3	21.2121	14.1414	6.4	9.85915	11.3772	19.5804	6.66667	4.54545
	4.73e-06	4.55e-06		0.000807186	0.0010458				≥4	14.1414	9.09091	6.4	15.493	7.18563	5.59441	11.1111	9.09091
	4.242e-06	1.931e-05		0.00113228	0.00131035				total %	100	100	100	100	100	100	100	100
	3.58e-06	4.56e-06		0.000790657	0.000648343
	2.646e-06	4.88e-06		0.00148456	0.00158244					Mouse #1		Mouse#2		Mouse#3		Mouse#4
				0.00128158	0.00133692			Vil-LXR DMSO	0	57.0213	52.0179	62.6667	65.4321	57.8947	60.6299	66.6667	55.0725
	5.058e-06	4.44e-06		0.00200171	0.00119759				1	17.4468	21.5247	22.6667	17.284	25.2632	22.0472	26.087	31.8841
	1.0021e-05	8.29e-06		0.00303913	0.000863746				2	13.1915	12.5561	8	6.17284	11.5789	12.5984	4.34783	8.69565
	2.995e-06	9.15e-06		0.00231825	0.000654354				3	9.3617	12.5561	4	7.40741	3.15789	3.14961	2.89855	4.34783
	7.385e-06	7.04e-06		0.00137129	0.000505695				≥4	2.97872	1.34529	2.66667	3.7037	2.10526	1.5748	0	0
	7.487e-06	8.2e-06		0.0010436	0.000883387				total %	100	100	100	100	100	100	100	100
	5.527e-06	6.71e-06		0.00157816	0.000937313
		8.96e-06		0.00130478	0.00144658					Mouse #1		Mouse#2		Mouse#3		Mouse#4
	3.004e-06	8.79e-06		0.000870696	0.00268222			Vil-LXR GW3965	0	44.9339	47.3251	70.3704	69.863	54.5455	68.3673	66.6667	75.3846
	2.761e-06	6.22e-06		0.000841445	0.00120774				1	22.467	20.5761	20.9877	10.9589	25.2525	16.3265	16.6667	15.3846
	4.745e-06	1.312e-05		0.00131333	0.00118142				2	16.7401	13.5802	3.7037	12.3288	14.1414	6.12245	10.2564	9.23077
	2.995e-06	9.35e-06		0.00109701	0.00128459				3	10.5727	14.4033	3.7037	6.84932	5.05051	7.14286	5.12821	0
	4.154e-06	1.186e-05		0.000897561	0.00267381				≥4	5.28634	4.11523	1.23457	0	1.0101	2.04082	1.28205	0
	6.284e-06	8.65e-06		0.00124979	0.0030128				total %	100	100	100	100	100	100	100	100
	5.253e-06	1.817e-05		0.00158553	0.00081388
				0.0012783	0.00101054
	3.54e-06	6.3e-06		0.00126307	0.000839403
	2.654e-06	5.46e-06		0.00137925	0.00102958		Extended Data Fig.6 i: Primary SI organoids from wild-type mice +/- anti-AREG(grown in rAREG + NR medium)		rAREG	rAREG+α-AREG
	3.169e-06	7.22e-06		0.00118016	0.0015188		Buds/Organoid (biological replicates)		4.015	1.207
	2.601e-06	1.037e-05		0.00100041	0.00117853		unpaired t test
	3.424e-06	7.02e-06		0.000857455	0.00118706				3.346	1.081
		8.01e-06		0.000376495	0.00142217
	4.617e-06	6.91e-06		0.00112982	0.00149336				3.40217	0.842341
	3.662e-06	3.64e-06		0.000984018	0.00130373
	4.434e-06	5.2e-06		0.00119595	0.00106473
	3.812e-06	5.39e-06		0.00273387	0.000800829		Extended Data Fig.6 j: Primary SI organoids from wild-type mice +/- GW3965 and α-AREG (grown in NR medium)		DMSO	DMSO+α-AREG	GW3965	GW3965+α-AREG
	8.244e-06	7.32e-06		0.00115126	0.00154057		Buds/Organoid (biological replicates)		1.63	0.854	2.011	1.156
	3.375e-06	7.38e-06		0.0020101	0.00158101		one-way ANOVA with Fisher’s LSD post hoc test
	2.971e-06	9.91e-06		0.00223395	0.00112136				1.266	0.873	1.856	0.811
	4.571e-06			0.000543099	0.00109917
		8.08e-06		0.00146291	0.00179592				0.944	0.621652	1.67308	0.663031
	3.48e-06	7.67e-06		0.00353516	0.00151434
	3.522e-06	6.03e-06		0.001552	0.000616547
	3.294e-06	6.17e-06		0.00185594	0.0037287
	5.255e-06	5.34e-06		0.00172516	0.00299308		Extended Data Fig.6 j: Primary SI organoids from wild-type mice +/- GW3965 and α-AREG (grown in NR medium)			Mouse #1		Mouse#2		Mouse#3
	2.043e-06	8.89e-06		0.00168613	0.00323692		% of organoids with indicated # of de novo buds	DMSO	0	33.08	25.93	43.09	48	50	55.2
		1.131e-05		0.00116163	0.00355603		Two-way ANOVA with Tukey's post hoc test		1	16.92	19.44	13.82	25.33	21.13	20
	3.392e-06	6.23e-06		0.00104231	0.0016797				2	25.38	22.22	17.07	9.33	14.08	12
	7.698e-06	7.58e-06		0.000976582	0.000911944				3	16.15	22.22	12.2	12.67	11.27	8.8
	3.179e-06	7.43e-06		0.00082585	0.00104013				≥4	8.46	10.19	13.82	4.67	3.52	4
	2.872e-06	9.31e-06		0.000754054	0.00129225				total %	99.99	100	100	100	100	100
	2.76e-06			0.00101927	0.000884252
	5.565e-06	4.44e-06		0.00118571	0.00105502					Mouse #1		Mouse#2		Mouse#3
	4.628e-06	5.08e-06		0.000689439	0.000954386			DMSO+α-AREG	0	54.39	50.7	48.48	51.64	60.95	62.5
	3.193e-06	9.63e-06		0.0010235	0.00275				1	22.81	21.83	27.27	25.41	26.67	17.19
	4.675e-06	5.67e-06		0.00103391	0.00178667				2	14.91	14.79	8.08	15.57	7.62	12.5
		8.57e-06		0.000756832	0.00289794				3	7.02	8.45	13.13	7.38	3.81	6.25
	3.605e-06	3.33e-06		0.000554501	0.000677624				≥4	0.88	4.23	3.03	0	0.95	1.56
	7.119e-06	3.83e-06		0.000577237	0.000759554				total %	100.01	100	99.99	100	100	100
	3.456e-06	6.74e-06		0.000670718	0.00622268
	4.363e-06	4.17e-06		0.000974336	0.000955256					Mouse #1		Mouse#2		Mouse#3
	5.471e-06	8.43e-06		0.00101804	0.00108022			GW3965	0	28.72	28.83	35.48	28.13	28.7	37.61
	6.25e-06			0.00151214	0.00186015				1	10.64	19.82	13.98	16.67	20.37	15.6
		6.65e-06		0.00104463	0.00104264				2	21.28	20.72	18.28	19.79	26.85	20.18
	2.403e-06	7.45e-06		0.000705136	0.0021949				3	21.28	10.81	13.98	17.71	9.26	13.76
	3.842e-06	2.64e-06		0.000943911	0.00119717				≥4	18.09	19.82	18.28	17.71	14.81	12.84
	3.137e-06	3.523e-05		0.000734545	0.000946535				total %	100.01	100	100	100.01	99.99	99.99
	5.668e-06	1.623e-05		0.0015754	0.00115106
	3.192e-06	7.67e-06		0.0012125	0.00153284					Mouse #1		Mouse#2		Mouse#3
	3.932e-06	1.037e-05		0.000896725	0.00156522			GW3965+α-AREG	0	40	38.78	52.27	53.13	62.5	62.26
	3.744e-06	1.285e-05		0.00091645	0.000617914				1	22	31.63	22.73	25	14.58	16.04
	3.482e-06	6.46e-06		0.000813105	0.000630221				2	21	17.35	17.05	14.58	17.71	14.15
	3.347e-06			0.00139333	0.00143009				3	12	7.14	5.68	6.25	5.21	7.55
		5.4e-06		0.00625079	0.000421511				≥4	5	5.1	2.27	1.04	0	0
	5.103e-06	3.96e-06		0.000747989	0.000848235				total %	100	100	100	100	100	100
	4.573e-06	6.67e-06		0.00178883	0.00102773
	5.365e-06	2.61e-06		0.00183636	0.00101888
	1.2102e-05	3.8e-06		0.00102828	0.000941298
	1.1042e-05	5.03e-06		0.00162589	0.00185151
	4.437e-06	4.84e-06		0.0017236	0.00265806
	3.51e-06	2.71e-06		0.00269643	0.00303226
	1.4017e-05	5.16e-06		0.000454	0.00303426
	5.739e-06			0.000921528	0.000982653
		4.61e-06		0.00157558	0.000850949
	3.526e-06	3.24e-06		0.00103818	0.00117752
	5.733e-06	3.32e-06		0.00124858	0.00150688
	3.318e-06	4.97e-06		0.00128577	0.00113513
	5.422e-06	5.66e-06		0.0012995	0.00100396
	1.0026e-05	5.01e-06		0.00217091	0.000815429
	3.29e-06	3.34e-06		0.000568135	0.000802703
	4.755e-06	4.22e-06		0.00158235	0.0010705
	5.308e-06	7.23e-06		0.00102491	0.000788889
	3.419e-06	1.024e-05		0.00121089	0.000844828
	4.32e-06	7.02e-06		0.000746939	0.000964706
				0.000968033	0.00270278
		4.83e-06		0.00140151	0.000635903
		5.33e-06		0.00280095	0.000846389
		7.31e-06		0.00283454	0.00159687
		6.11e-06		0.00117403	0.00183232
		5.34e-06		0.00174905	0.00132995
		3.63e-06		0.00170464	0.00125942
		1.37e-05		0.000698046	0.000861765
		5.83e-06		0.000833974	0.00463684
				0.00119042	0.00210579
		3.78e-06		0.000641193	0.00135106
		1.144e-05		0.000857966	0.00059657
		8.45e-06		0.000790659	0.000747302
		3.56e-06		0.00115833	0.00140353
		5.95e-06		0.00128177	0.000911913
		5.27e-06		0.000849854	0.000676275
		5.02e-06		0.000915567	0.000958974
		5.19e-06		0.00167018	0.00186306
		8.94e-06		0.0016	0.000962353
		4.05e-06		0.000554106	0.00101916
				0.00136686	0.000962215
		4.19e-06		0.000647727	0.00293727
		3.69e-06		0.000987137	0.00148576
		6.4e-06		0.000773973	0.00063247
		3.85e-06		0.00148365	0.00132205
		7.45e-06		0.00104677	0.00104953
		4.56e-06		0.000596632	0.00141699
		4.48e-06		0.000760465	0.00182732
				0.00103983	0.00204573
				0.00116442	0.00195886
	3.105e-06	5.189e-06		0.000905995	0.00123661
	5.007e-06	1.3429e-05		0.000404374	0.000636321
	7.704e-06	6.258e-06		0.000873162	0.000533854
	4.199e-06	5.209e-06		0.00054401	0.000987279
	5.208e-06	5.961e-06		0.000455786	0.00148558
		1.1681e-05		0.000752101	0.00176364
	5.344e-06	9.801e-06		0.0006675	0.000908232
	9.559e-06			0.00077225	0.00101685
	2.518e-06	8.185e-06		0.000824151	0.00115508
	5.156e-06	4.944e-06		0.00115167	0.00101889
	2.857e-06	6.988e-06		0.000696012	0.000696296
	5.207e-06	9.52e-06		0.000836088	0.000889182
				0.0008664	0.00131157
	5.303e-06	3.707e-06		0.000565764	0.000906475
	2.493e-06	4.323e-06		0.0027	0.00198209
	2.865e-06	4.213e-06		0.00106314	0.000556848
	5.193e-06			0.000881982	0.00106781
		6.289e-06		0.00191759	0.000974154
	2.279e-06	9.017e-06		0.00156438	0.00143044
	3.526e-06	6.782e-06		0.00104783	0.00100034
	2.673e-06	3.996e-06		0.00125385	0.000877603
	1.3139e-05	7.366e-06		0.00207861	0.00056235
	2.106e-06	3.729e-06		0.000689667	0.000700297
	2.55e-06	5.036e-06		0.00149534	0.00124018
	5.297e-06			0.00150952	0.00138884
	3.584e-06	4.797e-06		0.000658221	0.00120205
	2.376e-06	5.974e-06		0.00140106	0.00128894
		4.327e-06		0.00121361	0.000581604
	2.641e-06	2.319e-06		0.0015018	0.00123505
	3.827e-06	2.846e-06		0.000666134	0.000722659
	3.312e-06	7.175e-06		0.000711585	0.000570061
	3.679e-06	2.434e-06		0.000599237	0.00107947
	2.363e-06	3.883e-06		0.000958363	0.00109731
		7.715e-06		0.000623795	0.00118485
	3.312e-06	4.411e-06		0.00129214	0.00132906
	4.482e-06			0.0011472	0.00161538
	3.368e-06	4.398e-06		0.0017622	0.00147562
	4.111e-06	5.705e-06		0.000862264	0.000855556
	3.497e-06	5.244e-06		0.000584932	0.000714603
		5.147e-06		0.00115685	0.00145628
	3.353e-06	9.967e-06		0.000892473	0.000557432
	4.676e-06	8.073e-06		0.00120765	0.000519784
	5.333e-06	5.608e-06		0.000630548	0.00087148
	1.0242e-05	6.217e-06		0.00189061	0.000766667
	5.356e-06	3.891e-06		0.00132941	0.00224588
	6.945e-06	5.987e-06		0.00238992	0.00117379
	4.147e-06	4.291e-06		0.00344722	0.00159254
	5.383e-06			0.00275714	0.00101879
		7.28e-06		0.00201629	0.000613859
	9.802e-06	5.253e-06		0.00205343	0.000656787
	1.0172e-05	5.632e-06		0.00937308	0.00182722
	7.029e-06	1.228e-05		0.00217333	0.00206767
	8.985e-06	6.334e-06		0.000740922	0.00244247
	5.968e-06	1.484e-05		0.00145337	0.000582888
	7.687e-06	6.888e-06		0.00135846	0.000820391
		4.688e-06		0.000820528	0.00188674
	4.957e-06			0.00131815	0.0030076
	6.095e-06	8.778e-06		0.00156021	0.00269549
	4.061e-06	1.3842e-05		0.00124712	0.00251007
	6.686e-06	1.0443e-05		0.00228382	0.00178667
	9.767e-06	8.07e-06		0.00126891	0.000813196
	6.538e-06	3.861e-06		0.00125049	0.00103346
	5.403e-06	4.542e-06		0.00186324	0.00127929
	4.256e-06	2.1473e-05		0.00197568	0.00102346
		1.3329e-05		0.00166798	0.000617529
	3.824e-06			0.00235696	0.000911859
	4.552e-06	4.563e-06		0.000911599	0.00117514
	4.165e-06	1.2825e-05		0.00179426	0.00111033
	5.454e-06	8.902e-06		0.000729795	0.000612051
	5.048e-06	6.758e-06		0.000620988	0.00100042
		1.1867e-05		0.00179239	0.000691361
	3.768e-06	6.672e-06		0.000970486	0.00102924
	5.532e-06	1.0208e-05		0.000765732	0.000603846
	5.279e-06	1.0016e-05		0.00120546	0.000965371
	4.311e-06	6.659e-06		0.000840599	0.00141047
	3.909e-06	6.657e-06		0.000571859	0.00080906
	4.688e-06			0.00212698	0.000675776
	5.692e-06	3.783e-06		0.00246164	0.00131701
	5.611e-06	1.0566e-05		0.0014766	0.000492111
		1.0792e-05		0.000596359	0.000636441
		8.195e-06		0.00167708	0.000765472
		1.0604e-05		0.00150929	0.000770096
		8.722e-06		0.00161494	0.0008732
		6.785e-06		0.00147368	0.000977395
		4.952e-06		0.00159692	0.000782267
		6.999e-06		0.00143877	0.000809574
		6.728e-06		0.000935254	0.000809574
		1.3499e-05		0.00357554	0.000568865
				0.00156812	0.000820848
		6.88e-06		0.00155763	0.00132514
		5.013e-06		0.0015005	0.00295244
		9.24e-06		0.00152186	0.00205312
		2.4928e-05		0.00326202	0.000800907
		7.484e-06		0.00115252	0.000624289
		6.87e-06		0.00110397	0.0016221
		6.835e-06		0.00321188	0.0012744
				0.00106692	0.000813457
				0.00121053	0.00105865
				0.00145455	0.00120423
	5.791e-06	4.578e-06		0.000878676	0.0012544
	3.557e-06	6.533e-06		0.000960417	0.00100699
	6.064e-06	4.778e-06		0.000554795	0.0007875
	5.468e-06	8.729e-06		0.000741176	0.00131911
	3.632e-06	1.0112e-05		0.000807937	0.000536147
	5.637e-06	5.035e-06		0.000724765	0.000913043
	5.695e-06	6.032e-06		0.000788673	0.000655903
	8.423e-06	5.978e-06		0.000547899	0.0013665
	1.4365e-05	3.636e-06		0.00127868	0.000968939
		5.445e-06		0.00237669	0.000924047
	1.1665e-05	7.118e-06		0.00102863	0.000614504
	3.673e-06			0.001836	0.000822841
	8.102e-06	4.434e-06		0.000986192	0.000498659
	6.075e-06	4.91e-06		0.000891413	0.00206808
	4.398e-06	5.497e-06		0.00112444	0.000685106
	6.692e-06	5.271e-06		0.00105576	0.00103162
	4.786e-06	3.493e-06		0.00181908	0.000890343
	3.671e-06	5.48e-06		0.00105794	0.00330481
	2.811e-06	8.862e-06		0.000860905	0.00135378
	5.68e-06			0.000912291	0.000935294
		1.192e-05		0.00155792	0.00108348
	2.983e-06	9.654e-06		0.00100523	0.000842955
	6.897e-06	6.169e-06		0.0017051	0.000685897
	4.757e-06	4.202e-06		0.00178125	0.000428692
	4.14e-06	3.968e-06		0.000743359	0.00119771
	8.365e-06	5.548e-06		0.000931414	0.00107468
	4.879e-06	2.963e-06		0.0015266	0.000919697
	3.555e-06	4.139e-06		0.000850367	0.000928016
	5.088e-06	2.555e-06		0.00123212	0.00133922
	4.058e-06			0.00112946	0.00197739
	4.115e-06	6.94e-06		0.00109245	0.00093245
		5.707e-06		0.00109328	0.000608356
	7.924e-06	5.193e-06		0.000847893	0.00118449
	5.853e-06	4.21e-06		0.00118259	0.000815961
	5.334e-06	1.2892e-05		0.0012013	0.00237097
	8.495e-06	5.022e-06		0.00228913	0.00118209
	8.814e-06	6.365e-06		0.00216099	0.00102063
	6.293e-06	5.4e-06		0.000763536	0.000935987
	3.479e-06	3.063e-06		0.00129524	0.000893569
	6.062e-06	4.074e-06		0.000819313	0.000906452
	6.213e-06			0.000913978	0.00104238
	3.855e-06	2.407e-06		0.00113906	0.00153925
		4.346e-06		0.000960996	0.000818725
	7.42e-06	8.825e-06		0.000717906	0.00111454
	4.568e-06	7.263e-06		0.00107078	0.00100406
	6.032e-06	4.952e-06		0.000984345	0.00164192
	4.501e-06	5.732e-06		0.00104231	0.000574251
	3.461e-06	3.758e-06		0.000830094	0.00107834
	4.206e-06	6.929e-06		0.000881034	0.000420513
	7.002e-06	3.691e-06		0.00133963	0.000632312
	3.686e-06			0.000791857	0.000948347
	3.338e-06	4.318e-06		0.00236	0.00112863
	3.109e-06	4.237e-06		0.00133009	0.00259254
		4.309e-06		0.00246063	0.000811429
	3.675e-06	4.446e-06		0.00166333	0.000576826
	2.931e-06	4.729e-06		0.00101534	0.00142746
	4.656e-06			0.00148586	0.00196218
	3.491e-06	6.152e-06		0.00146273	0.000897814
	5.608e-06	3.087e-06		0.000856031	0.00104934
	5.154e-06	4.085e-06		0.00090795	0.000775789
	3.318e-06	4.952e-06		0.00121775	0.000639633
	3.743e-06	3.072e-06		0.00198367	0.00124927
		2.805e-06		0.00108583	0.000930045
	3.345e-06	3.656e-06		0.00150629	0.000722543
	7.652e-06	8.905e-06		0.000422204	0.00232051
	4.514e-06	5.898e-06		0.000581868	0.00151321
	3.777e-06			0.000904583	0.00165174
	3.913e-06	3.892e-06		0.000724786	0.000928899
	2.998e-06	4.291e-06		0.00228	0.00260097
	7.577e-06	4.599e-06		0.000623304	0.00258433
	6.25e-06	5.84e-06		0.00113099	0.00134318
	4.697e-06	8.426e-06		0.00281273	0.000613994
		8.1e-06		0.00196963	0.000963404
	5.571e-06	7.432e-06		0.00134631	0.00375109
	5.567e-06	4.522e-06		0.00163763	0.000953799
	2.464e-06	6.779e-06		0.00116205	0.000822222
	4.589e-06	6.36e-06		0.00296531	0.00114643
	3.72e-06	4.273e-06		0.00147344	0.000882007
	2.446e-06	1.2179e-05		0.00105956	0.000723111
	5.328e-06			0.00118222	0.000761511
	3.853e-06	8.065e-06		0.00143641	0.00071054
		5.002e-06		0.00113911	0.000894412
	3.419e-06	4.134e-06		0.000753394	0.00136855
	4.174e-06	1.0967e-05		0.000614559	0.00218667
	4.76e-06	6.337e-06		0.00128621	0.000821528
	3.457e-06	6.939e-06		0.0035	0.000609116
	3.14e-06	6.976e-06		0.00212553	0.000908416
		5.659e-06		0.00125965	0.000742034
	3.91e-06	5.577e-06		0.000939648	0.000934859
	2.624e-06	6.616e-06		0.00202792	0.00123904
	4.709e-06	1.3584e-05		0.000725524	0.00084
	4.122e-06	4.823e-06		0.000911538	0.000699781
	5.116e-06			0.00100776	0.00235038
	2.673e-06	1.41e-05		0.000582555	0.00141808
	3.097e-06	4.56e-06		0.00108967	0.00412289
		6.175e-06		0.000608247	0.00289105
	2.045e-06	4.639e-06		0.000981013	0.00157571
	2.531e-06	7.454e-06		0.000984982	0.000852297
	7.612e-06	5.876e-06		0.00131104	0.000724797
	2.563e-06	8.227e-06		0.0013415	0.0008681
	2.603e-06	4.394e-06		0.00131861	0.00215113
	2.282e-06	1.1981e-05		0.000967094	0.000864032
	2.599e-06	8.484e-06		0.000715072	0.00151067
	3.061e-06	8.08e-06		0.00107954	0.00105864
		7.491e-06		0.00152275	0.00116119
				0.000985235	0.000830408
		6.665e-06		0.000696691	0.00113661
		1.2197e-05		0.00143354	0.00109031
		7.058e-06		0.0016382	0.00328931
		6.164e-06		0.00243962	0.00184022
		4.504e-06		0.000813353	0.000878283
		4.726e-06		0.0011	0.00122
		5.553e-06		0.00117577	0.00117811
		6.494e-06		0.00113024	0.000566942
		5.519e-06		0.000601355	0.000841954
		5.791e-06		0.00143827	0.00142753
		8.037e-06		0.000965646	0.000660459
		8.584e-06		0.000762445	0.000955466
				0.00122798	0.000933557
				0.00125093	0.00172762
				0.000748655	0.000763551
				0.0013625	0.000746382
				0.00158376	0.000606452
				0.00116743	0.00202275
				0.000860927	0.000997951
				0.000888235	0.000942949
				0.0007	0.000498517
				0.00124267	0.000654469
				0.000939919	0.00101367
				0.000854312	0.000931452
				0.001254	0.000960055
				0.003106	0.000628152
				0.000874766	0.00129185
				0.000905806	0.00104449
				0.00312685	0.00145208
				0.0011477	0.00175159
				0.000873684	0.00124583
				0.0017125	0.00123418
				0.00101673	0.00120549
				0.000759044	0.000511978
				0.00120922	0.000877099
				0.000819825	0.000854167
				0.000980077	0.000362389
				0.000845	0.00134383
				0.00128475	0.000495918
				0.000613534	0.000674937
				0.000724768	0.000714583
				0.00181533	0.0012
				0.00155167	0.000633333
				0.000652745	0.000907143
				0.00127228	0.000498658
				0.00131442	0.000628514
				0.000657516	0.00221412
				0.000928627	0.000795918
				0.0010735	0.00118947
				0.0010335	0.000750962
				0.000962921	0.000777982
				0.00115491	0.00068231
				0.00144104	0.00106024
				0.000956579	0.00052537
				0.00130777	0.000602359
				0.00143229	0.000847714
				0.000931615	0.00154754
				0.00154813	0.00168579
				0.000694737	0.000804207
				0.000654237	0.00107278
				0.00217444	0.000776418
				0.00110946	0.00135142
				0.00174375	0.00108617
				0.00147664	0.00113583
				0.00063586	0.000844161
				0.00101071	0.00152063
				0.00092898	0.000863082
				0.000766521	0.00167122
				0.00153875	0.00150576
				0.000914831	0.000911032
				0.00110617	0.00278481
				0.00127005	0.00111786
				0.00087695	0.00190811
				0.000608815	0.00283669
				0.000707744	0.00272209
				0.0014894	0.000846188
				0.000864093	0.00135137
				0.00160194	0.00118635
				0.0014493	0.00474571
				0.00204146	0.00110433
				0.000970996	0.00229649
				0.000877597	0.000853571
				0.00253019	0.000520575
				0.00078	0.00302121
				0.000766547	0.00132515
				0.0008	0.00107094
				0.000656474	0.00140794
				0.000996786	0.000841523
				0.00100786	0.00124769
				0.000776943	0.00269635
				0.000915636	0.000957249
				0.00106825	0.00280922
				0.0012722	0.00121186
				0.00082028	0.00146596
				0.00140406	0.00269045
				0.000927004	0.00127246
				0.000692398	0.001995
				0.000452267	0.00301077
				0.00147727	0.00206971
				0.000884452	0.0016691
				0.0013621	0.00115822
				0.000878059	0.00110603
				0.00128417	0.000816667
				0.000931566	0.00221765
				0.00051746	0.00143729
				0.00298476	0.00119041
				0.00118461	0.000761131
				0.000660121	0.00207017
				0.00206791	0.00113814
				0.000852232	0.00116835
				0.000858019	0.0013207
				0.00163946	0.000724085
				0.000639643	0.00127342
				0.00242472	0.00232809
				0.00043511	0.00113242
				0.00143988	0.000747262
				0.00079375	0.00097803
				0.000977395	0.000740854
				0.00130818	0.00102657
				0.000954851	0.000672277
				0.0012018	0.000810884
				0.00115769	0.00114196
				0.0013419	0.00105502
				0.00124528	0.00154327
				0.000623028	0.000890652
				0.00151429	0.000662697
				0.00118954	0.00132121
				0.00191282	0.00102671
				0.00180853	0.000869367
				0.0014413	0.00194659
				0.000913084	0.000926689
				0.00288823	0.00112487
				0.000678125	0.0033438
				0.000946388	0.00155869
				0.00270673	0.00462439
				0.0015373	0.00239677
				0.0021391	0.00170974
				0.00121122	0.000767771
				0.00368831	0.00152941
				0.00185844	0.00105517
				0.000979539	0.00129554
				0.000940594	0.00330104
				0.00160582	0.00176622
				0.0012449	0.00123972
				0.00115113	0.000957371
				0.000678363	0.00429273
				0.00164231	0.00103534
				0.000777705	0.000784211
				0.0013	0.0012707
				0.0012777	0.00144502
				0.000735638	0.0013543
				0.000832068	0.00108429
				0.000908835	0.0008748
				0.00319035	0.00114595
				0.00225972	0.00143632
				0.00180947	0.000900392
				0.00163571	0.00215306
				0.0016304	0.000775298
				0.00298364	0.00106731
				0.000845935	0.000590244
				0.000703096	0.000750166
				0.00151667	0.000975152
				0.0012247	0.000721902
				0.000366633	0.00119961
				0.000707143	0.0012392
				0.00075	0.000637071
				0.00113493	0.00061525
				0.000650962	0.000760665
				0.000903689	0.000968571
				0.000618011	0.000843137
				0.000755556	0.000984173
				0.000926141	0.000429348
				0.00140993	0.00111439
				0.000634405	0.000723988
				0.00100175	0.00109559
				0.000723565	0.00145288
				0.00161646	0.000776316
				0.00126453	0.000642053
				0.000939847	0.000587548
				0.00166353	0.00170234
				0.00138251	0.000575915
				0.0010755	0.000722051
				0.00111116	0.00123532
				0.000556334	0.00181159
				0.000856358	0.000955405
				0.000674011	0.000884068
				0.00102849	0.000746545
				0.000978148	0.000677211
				0.000840604	0.00162212
				0.000626452	0.00162233
				0.00136367	0.00074124
				0.00122371	0.00064557
				0.00209752	0.000925373
				0.00140412	0.0015772
				0.00128095	0.00116825
				0.000856667	0.00105949
				0.0008525	0.00220909
				0.000772436	0.000830909
				0.0010558	0.000687121
				0.00134037	0.00295273
				0.000686942	0.000599738
				0.000769932	0.000921538
				0.00072	0.00108854
				0.00231364	0.00144196
				0.00128755	0.000553918
				0.00118407	0.000819737
				0.000726101	0.000768771
				0.00147609	0.000784274
				0.00131878	0.000817901
				0.00159194	0.00125287
				0.000860667	0.00175266
				0.000883256	0.0011716
				0.000694521	0.00238256
				0.00099958	0.00196323
				0.00104597	0.00244914
				0.000690592	0.00145323
				0.00100857	0.000908974
				0.00162539	0.00131788
				0.00186057	0.00143061
				0.000656857	0.00143311
				0.000494227	0.00266763
				0.00144127	0.00279565
				0.000798485	0.00105433
				0.00105879	0.0018259
				0.0011	0.000801238
				0.000746698	0.000843719
				0.000850794	0.00402933
				0.00072852	0.00108
				0.000936	0.00100249
				0.00127067	0.000845912
				0.00126187	0.00113064
				0.00115817	0.00135751
				0.00119483	0.000670349
				0.00170714	0.00116118
				0.00113971	0.00106635
				0.0020241	0.00155833
				0.00146977	0.000665812
				0.000988172	0.000662739
				0.00129756	0.00195414
				0.000890811	0.000920285
				0.00275035	0.00168034
				0.00287778	0.000970725
				0.0014892	0.00227075
				0.0015421	0.00141925
				0.00259706	0.00120452
				0.00193506	0.00115493
				0.00414483	0.000901149
				0.000778723	0.00107584
				0.0048977	0.00115727
				0.00293727	0.000978431
				0.000556576	0.000571823
				0.00135753	0.0013799
				0.00185471	0.000892549
				0.000659309	0.000648182
				0.00137589	0.00116887
				0.000692807	0.0012054
				0.000581955	0.00201166
				0.00121429	0.00127644
				0.00110899	0.000818671
				0.00363291	0.00102045
				0.00167384	0.000789231
				0.000838189	0.000731412
				0.00158247	0.00100366
				0.00140518	0.00337071
				0.00356936	0.00168314
				0.00065187	0.0014797
				0.000806075	0.000587534
				0.00110405	0.000783613
				0.00245308	0.00189788
				0.00227535	0.00070753
				0.00113711	0.00117628
				0.000972205	0.000710468
				0.0019958	0.00162651
				0.000481301	0.00112697
				0.00139423	0.000840952
				0.000678886	0.000949164
				0.000787291	0.00102833
				0.000508371	0.00119575
				0.000497531	0.00110495
				0.00127911	0.00149291
				0.000776109	0.00164671
				0.00058125	0.000933068
				0.00134932	0.00586333
				0.00114792	0.001725
				0.000702058	0.000828617
				0.00166608	0.000854711
				0.000817042	0.00111119
				0.00162929	0.00111968
				0.000573381	0.000476763
				0.000616867	0.000632199
				0.00204727	0.00087713
				0.00275909	0.000946313
				0.00167846	0.000717259
				0.000934184	0.000692562
				0.000975758	0.0015411
				0.000669038	0.000586921
				0.00118728	0.00108702
				0.000653151	0.001363
				0.00107913	0.00068925
				0.000622414	0.000542045
				0.00102795	0.000909967
				0.000864979	0.00145755
				0.00081443	0.000999462
				0.0019489	0.00723611
				0.00160778	0.00072994
				0.000437907	0.0012237
				0.00135833	0.000954183
				0.00146304	0.00111721
				0.00103077	0.00120043
				0.00107207	0.00111349
				0.00318088	0.00159952
				0.00301353	0.00124574
				0.001852	0.000922857
				0.00105242	0.000961724
				0.00141073	0.00155914
				0.00306167	0.00102276
				0.00101227	0.0023759
				0.00348509	0.00139884
				0.00155519	0.00120435
				0.000775074	0.00209375
				0.000555992	0.00239884
				0.0021741	0.00177803
				0.000578484	0.00129732
				0.000482723	0.00115601
				0.00177414	0.00140682
				0.000529353	0.00111091
				0.0015935	0.00197653
				0.00138333	0.00143701
				0.00053065	0.000942671
				0.00209714	0.00116096
				0.00133136	0.00255725
				0.00152295	0.000974131
				0.000898315	0.000839394
				0.000485531	0.000823292
				0.000917791	0.000645527
				0.00079064	0.00122177
				0.00164646	0.000788988
				0.0030197	0.0011343
				0.00116692	0.000757604
				0.00077608	0.00074276
				0.00100146	0.00130038
				0.00261704	0.00119429
				0.000973099	0.00106124
				0.00253026	0.0012482
				0.00169282	0.000831011
				0.001902	0.000974206
				0.00171038	0.00109212
				0.000986885	0.0029186
				0.00138095	0.00201214
				0.000878882	0.00122178
				0.000453917	0.00166847
				0.00105736	0.000923779
				0.00180455	0.00122361
				0.000513924	0.0012179
				0.00100704	0.0013556
				0.00207627	0.00181882
				0.00113101	0.00170687
				0.000813939	0.000883171
				0.00194753	0.00104847
				0.0011491	0.00100464
				0.00128025	0.00135252
				0.000889286	0.00149531
				0.000967596	0.000998344
				0.00212174	0.000949836
				0.000488267	0.0012317
				0.000689459	0.00108896
				0.00208417	0.000977612
				0.00251824	0.000975
				0.00127917	0.00344539
				0.00111524	0.00205706
				0.0018875	0.00163705
				0.00219611	0.000729156
				0.000717049	0.00178731
				0.00162462	0.000831234
				0.000852713	0.00128825
				0.000881057	0.00209143
				0.000980186	0.000808531
				0.000889655	0.00120291
				0.00324767	0.00133537
				0.00161842	0.000861358
				0.000784116	0.00128819
				0.00167924	0.00190575
				0.000790526	0.000834948
				0.00174129	0.000627049
				0.00153794	0.000677801
				0.00126622	0.0011304
				0.00092	0.00062567
				0.000561	0.000886957
				0.000812234	0.000704669
				0.00072619	0.00257417
				0.00159759	0.00232368
				0.00187953	0.000876667
				0.00122176	0.0011422
				0.000515826	0.00175282
				0.00148217	0.00190054
				0.00069328	0.00107313
				0.000850147	0.00162464
				0.000761988	0.000872768
				0.000811364	0.000897554
				0.0006475	0.000587671
				0.00173905	0.001065
				0.00117209	0.00334118
				0.000930383	0.0039507
				0.000796988	0.00107802
				0.000524252	0.00115694
				0.00181389	0.000586399
				0.00128698	0.00051167
				0.00348806	0.00152664
				0.00446977	0.000824943
				0.00176048	0.00167597
				0.000634333	0.000684539
				0.000575794	0.000548142
				0.00250353	0.00106502
				0.00177819	0.00156416
				0.00135401	0.000567647
				0.000537849	0.0014804
				0.00189919	0.00136114
				0.000891608	0.00284625
				0.0012631	0.00166847
				0.000546154	0.00195684
				0.0004444	0.00110688
				0.00153568	0.00101693
				0.00123955	0.000324537
				0.00252297	0.00244204
				0.00244051	0.000766986
				0.000903448	0.0012362
				0.00118792	0.00107899
				0.00114938	0.00203585
				0.000782773	0.0010458
				0.000889634	0.00117331
				0.000720335	0.000423415
				0.00217682	0.0021685
				0.00173503	0.00146061
				0.000481514	0.00123178
				0.00129105	0.000777181
				0.00124417	0.000771564
				0.00144557	0.00113158
				0.00105852	0.000762295
				0.000726047	0.002
				0.00230167	0.0013875
				0.000974016	0.000888341
				0.00219242	0.00278991
				0.000934589	0.000693443
				0.00080361	0.00158421
				0.00154852	0.00282593
				0.00147391	0.000996073
				0.00153211	0.000880534
				0.000644958	0.00187113
				0.00075566	0.00075389
				0.000509091	0.000973498
				0.00123682	0.000625806
				0.000781728	0.000702597
				0.00142048	0.000939146
				0.00089276	0.00216038
				0.000671622	0.000971935
				0.00212785	0.000588837
				0.00135448	0.00127993
				0.00271974	0.00314646
				0.000586498	0.000748083
				0.000430137	0.000877174
				0.000633661	0.0010554
				0.000749474	0.00134118
				0.000986081	0.00192552
				0.000718495	0.00170755
				0.00100995	0.00214301
				0.000639394	0.00119322
				0.00100545	0.00226892
				0.00148276	0.000917021
				0.00164023	0.00408438
				0.00187215	0.00129489
				0.00140857	0.00123814
				0.000903922	0.00224768
				0.00285779	0.0008795
				0.00124297	0.00134181
				0.00061691	0.000994981
				0.000876132	0.00146079
				0.000863793	0.00255848
				0.000818145	0.000789899
				0.00294912	0.00127542
				0.000571121	0.00206122
				0.00163093	0.00157872
				0.000839362	0.00285091
				0.00136	0.000917957
				0.00122394	0.000424522
				0.00093274	0.00077
				0.00132066	0.000792035
				0.00090775	0.000729615
				0.00156802	0.00118555
				0.00114693	0.000682986
				0.00074963	0.00118008
				0.000794853	0.00144554
				0.00130656	0.000946237
				0.00137574	0.00113529
				0.000886709	0.000931538
				0.0009235	0.000626347
				0.000938348	0.000842929
				0.00155476	0.00102889
				0.000972727	0.002375
				0.00116667	0.00103429
				0.0018876	0.00129646
				0.00257531	0.00116543
				0.00144592	0.00121621
				0.00159425	0.00112342
				0.00126535	0.0018978
				0.000727053	0.00130736
				0.000450397	0.00489464
				0.00107624	0.000614597
				0.000955828	0.000761859
				0.000763347	0.000742912
				0.000666	0.00119956
				0.00147657	0.00116786
				0.000897487	0.00176547
				0.0018176	0.000828197
				0.00103247	0.00160881
				0.00143631	0.00114246
				0.00255268	0.000958537
				0.00219719	0.00107368
				0.000535526	0.000735211
				0.00104983	0.000888066
				0.000949686	0.0005219
				0.000626009	0.000911787
				0.000761972	0.000817089
				0.00102573	0.000946637
				0.000766802	0.00115016
				0.00129923	0.00146786
				0.00130451	0.000607346
				0.00097992	0.000831046
				0.000607467	0.00116917
				0.000826991	0.00165127
				0.00128511	0.00355641
				0.000668692	0.00180985
				0.00104022	0.00247364
				0.000842593	0.000702432
				0.0010259	0.00126567
				0.000875728	0.00176541
				0.000714348	0.00143446
				0.00129085	0.000792857
				0.000755439	0.00327237
				0.000555392	0.000682903
				0.00245625	0.000819156
				0.000817822	0.00125559
				0.000870149	0.000905743
				0.00110523	0.0010625
				0.00119008	0.000659402
				0.00101504	0.00127581
				0.00178256	0.000940138
				0.000756158	0.002225
				0.00417317	0.000751957
				0.000631092	0.00251168
				0.000865574	0.000662879
				0.00135192	0.0012371
				0.00725949	0.0010425
				0.00125537	0.000771528
				0.000696099	0.000863376
				0.00150388	0.00154886
				0.000567181	0.00170856
				0.00442319	0.00183535
				0.0012599	0.00168361
				0.00140667	0.00224091
				0.000588745	0.00182771
				0.00113952	0.00156198
				0.00110275	0.000663797
				0.000875229	0.00154754
				0.000689873	0.00114182
				0.00188266	0.00177372
				0.00156418	0.00115028
				0.00117896	0.001
				0.00198977	0.00151294
				0.000705914	0.00240891
				0.00275093	0.003625
				0.000697784	0.000827586
				0.00328319	0.00275989
				0.00152593	0.00108426
				0.000936928	0.00223478
				0.00197388	0.0014624
				0.00130287	0.00163648
				0.00109522	0.00151101
				0.00334787	0.000986861
				0.00122991	0.00117035
				0.00105765	0.000943842
				0.00148537	0.000989091
				0.00151719	0.000954315
				0.00138333	0.00122781
				0.00106408	0.00139638
				0.0043092	0.00141333
				0.0025363	0.00132222
				0.00133209	0.00147897
				0.000993103	0.000833824
				0.00263176	0.00100569
				0.00302963	0.000996141
				0.000713239	0.00108641
				0.000633162	0.00135903
				0.00236689	0.00121405
				0.00134292	0.000801807
				0.00119768	0.000854698
				0.00133771	0.00125063
				0.000893609	0.00077619
				0.00114045	0.000614194
				0.000813296	0.000836491
				0.000943408	0.00115861
				0.00191692	0.000925098
				0.00118409	0.000931922
				0.00169167	0.000914189
				0.000585465	0.000857742
				0.000816058	0.0016249
				0.000816327	0.00147746
				0.00227174	0.00316774
				0.00102357	0.00175818
				0.00191564	0.000738988
				0.00319014	0.00165759
				0.00157371	0.000666768
				0.000554945	0.00109732
				0.00229147	0.00101146
				0.00284381	0.00143431
				0.00110366	0.000580963
				0.00180174	0.000618598
				0.00067482	0.00102985
				0.00102312	0.001
				0.00486757	0.00146688
				0.00355273	0.00239474
				0.00302596	0.00186225
				0.000721983	0.00133956
				0.00166146	0.000715877
				0.0024126	0.00107969
				0.000792742	0.000539011
				0.00250461	0.000940072
				0.00301467	0.00100727
				0.00374483	0.00103324
				0.00127708	0.00112704
				0.00117257	0.000764444
				0.00138922	0.00133895
				0.00130693	0.000856881
				0.00210398	0.000998895
				0.00161015	0.00162555
				0.000739441	0.00110914
				0.000942391	0.000779355
				0.0011406	0.000951104
				0.00135809	0.00118723
				0.000621667	0.0021438
				0.00220097	0.0011105
				0.000741532	0.000880363
				0.00209231	0.00126219
				0.00172937	0.00105147
				0.00113542	0.00172377
				0.0027718	0.000841532
				0.00232174	0.000988
				0.000882645	0.000785404
				0.000630816	0.000615552
				0.00091378	0.00110795
				0.00111822	0.000641104
				0.00124748	0.00172468
				0.00112429	0.00146794
				0.00097	0.0011229
				0.00203931	0.000623677
				0.000551662	0.000781979
				0.000760211	0.00148166
				0.000459039	0.000653412
				0.000566532	0.000485276
				0.00139625	0.000625714
				0.000692793	0.00227037
				0.000985106	0.00117407
				0.000498821	0.00112335
				0.000976243	0.00166389
				0.0013428	0.000766162
				0.000839088	0.00292787
				0.00107838	0.000933099
				0.000786561	0.00214598
				0.00478625	0.00256356
				0.00287683	0.00104239
				0.00124021	0.000758702
				0.00209536	0.00119459
				0.00292797	0.00141274
				0.00107186	0.00124478
				0.00202667	0.000996923
				0.000865926	0.00177366
				0.00244	0.000789538
				0.0011	0.00104647
				0.00064534	0.00170738
				0.00120495	0.000737783
				0.00143761	0.00053905
				0.000946122	0.00272701
				0.00129685	0.000905282
				0.000716631	0.00217895
				0.00194796	0.000950409
				0.00208442	0.000776081
				0.000927083	0.00198396
				0.000875588	0.00100311
				0.0012553	0.00142174
				0.00113893	0.00103779
				0.000991436	0.00656271
				0.00128381	0.00139865
				0.00142963	0.00169837
				0.00129767	0.000884439
				0.00112861	0.000821662
				0.00072	0.000830137
				0.00134075	0.00101122
				0.00129115	0.00160479
				0.00148686	0.00177476
				0.00154639	0.00153787
				0.0011843	0.000976277
				0.00141946	0.00085189
				0.0016185	0.000695362
				0.00100038	0.000750109
				0.00103099	0.000775385
				0.000891579	0.00147886
				0.000671474	0.000923988
				0.00189248	0.0017089
				0.00124055	0.000803226
				0.000802867	0.00119318
				0.000749488	0.00216193
				0.000943846	0.00317794
				0.00180139	0.000919557
				0.0012	0.0043
				0.00110648	0.00340148
				0.000963141	0.0012681
				0.000821729	0.0015734
				0.00139763	0.00108168
				0.00255969	0.00106967
				0.00106522	0.00097451
				0.000918471	0.00211118
				0.00296231	0.000868649
				0.00177952	0.00230915
				0.00149148	0.00186584
				0.000974236	0.000638809
				0.00107401	0.00198618
				0.00256638	0.00104404
				0.00430337	0.0018197
				0.0024	0.00133704
				0.000872043	0.00143877
				0.000783803	0.00123889
				0.0034832	0.00176263
				0.00254239	0.00136393
				0.000969863	0.00100891
				0.000732095	0.00231203
				0.000888014	0.00181728
				0.000769325	0.00209116
				0.00243897	0.000805128
				0.000855856	0.000685971
				0.00142385	0.000927811
				0.00160874	0.000795291
				0.0012058	0.00292388
				0.00118023	0.00129
				0.00146354	0.000565967
				0.00123968	0.00113363
				0.00069505	0.00107971
				0.000845749	0.000751475
				0.00157719	0.00111835
				0.00112238	0.00309048
				0.00107591	0.00141655
				0.00188686	0.000963452
				0.00300454	0.00160802
				0.00117059	0.00125511
				0.00181304	0.00124574
				0.00252719	0.000837576
				0.00154693	0.0016204
				0.00405529	0.00114694
				0.00210945	0.000916071
				0.000880723	0.00152324
				0.00204082	0.000649254
				0.000728767	0.00109362
				0.000862712	0.000998377
				0.000865916	0.000906462
				0.000789526	0.00102343
				0.000902041	0.000821875
				0.00172524	0.000608768
				0.00408296	0.000725217
				0.00149449	0.0014922
				0.00246947	0.00106188
				0.00164403	0.000789328
				0.000823985	0.000987117
				0.0011052	0.00154134
				0.0015461	0.000788657
					0.000864706
					0.000617258
					0.000710828
					0.000842791
					0.000859568
					0.00108767
					0.000921771
					0.000909236
					0.000964323
					0.000605514
					0.000671513
					0.00101197
					0.00117054
					0.00202014
					0.000934839
					0.00149009
					0.000638653
					0.00145631
					0.00148071
					0.00110973
					0.00150522
					0.00126379
					0.00235926
					0.00108678
					0.000957732
					0.001975
					0.00162528
					0.000769728
					0.0010528
					0.00135
					0.000971351
					0.000925784
					0.000619505
					0.000855036
					0.000947603
					0.000757516
					0.00112782
					0.000698997
					0.002646
					0.00192599
					0.0016821
					0.00173851
					0.00195929
					0.000997447
					0.00100621
					0.00080731
					0.000676178
					0.00120419
					0.000422881
					0.00092193
					0.000806069
					0.000612042
					0.00110797
					0.00214301
					0.00103416
					0.00158157
					0.00181453
					0.00182328
					0.000705526
					0.00177324
					0.00254952
					0.00217354
					0.00123318
					0.00211468
					0.000747604
					0.00194362
					0.00100802
					0.00116905
					0.00127185
					0.000960232
					0.00125242
					0.000984431
					0.000862264
					0.00102088
					0.000692126
					0.000710236
					0.00094021
					0.000898339
					0.000827848
					0.00171642
					0.00099391
					0.00292321
					0.00100622
					0.00142073
					0.00131973
					0.00123438
					0.000919133
					0.0014464
					0.00161457
					0.000879202
					0.00152844
					0.000511228
					0.00068
					0.00259037
					0.000647899
					0.00109371
					0.00222231
					0.00157979
					0.0020142
					0.000887338
					0.00202338
					0.00169458
					0.00177941
					0.00224329
					0.0033119
					0.00110128
					0.000977391
					0.00144449
					0.000768458
					0.00101618
					0.00228586
					0.000863469
					0.000785894
					0.0043163
					0.00132656
					0.00101514
					0.0034874
					0.00390234
					0.00100398
					0.00119407
					0.00123435
					0.00231505
					0.00172345
					0.00159248
					0.00102229
					0.000892012
					0.00148594
					0.00130433
					0.00184461
					0.00229795
					0.00133468
					0.00122203
					0.000509337
					0.00165252
					0.000776718
					0.000954894
					0.00101533
					0.00104434
					0.00146233
					0.00149585
					0.00115708
					0.00107351
					0.00159078
					0.00147944
					0.00114341
					0.000636239
					0.00144051
					0.00239272
					0.000720882
					0.0016349
					0.00143757
					0.00079292
					0.00203314
					0.0015256
					0.000987195
					0.000702683
					0.000888272
					0.00111324
					0.00139435
					0.00163291
					0.00165691
					0.00114942
					0.000737358
					0.00160079
					0.000703738
					0.000805714
					0.000891018
					0.00128837
					0.00140229
					0.00104936
					0.000991379
					0.00135041
					0.000862174
					0.00253099
					0.000913946
					0.000801802
					0.00132716
					0.000590981
					0.00103344
					0.000667409
					0.00103033
					0.00238582
					0.00119871
					0.00124404
					0.000998921
					0.00104744
					0.00158155
					0.00109585
					0.000468796
					0.000943804
					0.00192529
					0.00139512
					0.00285586
					0.000894723
					0.00145188
					0.00237962
					0.00181405
					0.00145481
					0.00152119
					0.00130394
					0.000548052
					0.000872607
					0.00121063
					0.00547164
					0.00254416
					0.000604423
					0.000593162
					0.00109213
					0.00135124
					0.00300894
					0.00139949
					0.00188681
					0.00125648
					0.000776991
					0.000743719
					0.0010578
					0.000898898
					0.00184398
					0.000889063
					0.00144465
					0.000909559
					0.00128182
					0.00065404
					0.00147632
					0.00167431
					0.000713123
					0.000885908
					0.00104587
					0.00152207
					0.00186311
					0.00179031
					0.00242475
					0.00087134
					0.000865282
					0.00118199
					0.000858361
					0.00134851
					0.00198895
					0.000895918
					0.00104679
					0.00102
					0.00104444
					0.000846467
					0.000622803
					0.00132127
					0.000861637
					0.00100954
					0.00067631
					0.000813522
					0.00104817
					0.00108349
					0.000596036
					0.00141485
					0.00128423
					0.00150252
					0.00239867
					0.00121007
					0.00294071
					0.00106756
					0.00350088
					0.000675699
					0.00110751
					0.000733716
					0.000643617
					0.00159301
					0.00132159
					0.000668421
					0.0022469
					0.00140531
					0.000791842
					0.000940476
					0.0010369
					0.000760286
					0.0015784
					0.000629397
					0.0008125
					0.000966667
					0.000604279
					0.000903614
					0.000642991
					0.00101259
					0.000672028
					0.00102359
					0.00106096
					0.00101497
					0.00159787
					0.00134933
					0.0012511
					0.0018518
					0.00110475
					0.000662754
					0.00107655
					0.000874211
					0.000838522
					0.00205659
					0.000722087
					0.00136139
					0.00169876
					0.00139054
					0.00282474
					0.00111914
					0.000643596
					0.00104118
					0.00145294
					0.00099751
					0.000321482
					0.000636735
					0.00110628
					0.00101268
					0.000899327
					0.00120225
					0.000369325
					0.00104919
					0.00137615
					0.00133024
					0.00107246
					0.00197143
					0.00103525
					0.00100528
					0.00164339
					0.000575912
					0.00152974
					0.00112318
					0.00125
					0.0009
					0.000792023
					0.00214485
					0.000901674
					0.0011973
					0.000756805
					0.000958763
					0.000797753
					0.00151018
					0.000861538
					0.000671463
					0.000382508
					0.000663143
					0.00118945
					0.000939615
					0.00137301
					0.00152675
					0.000973822
					0.00151283
					0.0013
					0.00159649
					0.000764981
					0.000918893
					0.000925484
					0.00128807
					0.000936431
					0.000722727
					0.000820354
					0.000627887
					0.00121585
					0.000878261
					0.0017823
					0.0017368
					0.00087957
					0.00122417
					0.00106879
					0.00135181
					0.00116911
					0.00134504
					0.00108411
				0.001312	0.001922
				0.001459	0.002654
				0.000951	0.002487
				0.000705	0.003172
				0.000637	0.001305
				0.000453	0.001061
				0.00108	0.002001
				0.001114	0.001098
				0.00067	0.001211
				0.00101	0.000969
				0.002022	0.001406
				0.002498	0.000855
				0.001218	0.000934
				0.000625	0.000727
				0.001146	0.001765
				0.000887	0.001214
				0.000911	0.001263
				0.001427	0.000597
				0.001435	0.000561
				0.00063	0.001519
				0.000848	0.001993
				0.00165	0.00146
				0.001768	0.001118
				0.001043	0.001138
				0.000736	0.000963
				0.00083	0.001326
				0.001056	0.002213
				0.000788	0.001368
				0.000956	0.000795
				0.000434	0.001061
				0.000989	0.001678
				0.001311	0.000971
				0.001279	0.003099
				0.000954	0.00202
				0.001012	0.002826
				0.000821	0.000763
				0.000922	0.000642
				0.00267	0.001009
				0.001994	0.001434
				0.000621	0.001162
				0.001184	0.001302
				0.001717	0.00145
				0.001131	0.000719
				0.00235	0.000833
				0.000612	0.000611
				0.001908	0.000912
				0.002998	0.001377
				0.001401	0.001211
				0.001046	0.000842
				0.001505	0.000752
				0.000396	0.000855
				0.001145	0.000658
				0.001194	0.000893
				0.000979	0.001183
				0.000872	0.000834
				0.001024	0.001378
				0.0008	0.001356
				0.001383	0.001532
				0.000708	0.001459
				0.001001	0.002903
				0.002626	0.000895
				0.001442	0.001608
				0.002277	0.001232
				0.000887	0.001233
				0.001487	0.001088
				0.001011	0.001171
				0.001354	0.000896
				0.000776	0.001642
				0.001142	0.001741
				0.001543	0.000588
				0.002093	0.001252
				0.001137	0.001041
				0.001932	0.000941
				0.000504	0.001086
				0.000556	0.000914
				0.000673	0.001187
				0.00193	0.001279
				0.00098	0.000889
				0.002861	0.00178
				0.001286	0.001347
				0.003518	0.004103
				0.002186	0.003711
				0.001499	0.002363
				0.000541	0.000709
				0.001884	0.000595
				0.000765	0.001526
				0.000683	0.001328
				0.001816	0.000981
				0.001233	0.001123
				0.00073	0.000925
				0.000842	0.000784
				0.0024	0.001442
				0.000608	0.0007
				0.003582	0.002572
				0.001322	0.001046
				0.000699	0.001279
				0.000905	0.002845
				0.001823	0.000981
				0.001198	0.001041
				0.000855	0.001306
				0.001368	0.001162
				0.001898	0.000678
				0.000637	0.001034
				0.001933	0.001714
				0.00113	0.00076
				0.001427	0.000704
				0.000719	0.001929
				0.000711	0.001293
				0.00086	0.001297
				0.000759	0.00092
				0.002727	0.000895
				0.001025	0.000938
				0.001043	0.001436
				0.000686	0.000763
				0.001441	0.000601
				0.001559	0.000854
				0.000572	0.001492
				0.001246	0.000811
				0.000443	0.001435
				0.001055	0.00079
				0.001062	0.001714
				0.000465	0.00114
				0.000969	0.003089
				0.000495	0.000861
				0.000745	0.000648
				0.000546	0.000717
				0.00114	0.000951
				0.000855	0.001172
				0.001031	0.001167
				0.000663	0.000702
				0.000647	0.000756
				0.00138	0.001318
				0.000926	0.001567
				0.001017	0.001543
				0.000646	0.000661
				0.001096	0.000785
				0.001446	0.000826
				0.001659	0.001259
				0.000746	0.002036
				0.001241	0.001439
				0.000831	0.000791
				0.000606	0.000802
				0.001087	0.001824
				0.000828	0.000724
				0.000606	0.000872
				0.000523	0.001873
				0.00236	0.0008
				0.002827	0.001047
				0.001179	0.00061
				0.001267	0.001174
				0.000762	0.000506
				0.001477	0.00085
				0.001027	0.000497
				0.000881	0.001021
				0.000649	0.001025
				0.001002	0.00201
				0.002622	0.001179
				0.001124	0.001312
				0.000624	0.000746
				0.002912	0.000953
				0.000628	0.001768
				0.000763	0.001102
				0.001661	0.002654
				0.000797	0.000717
				0.000988	0.000814
				0.001664	0.001038
				0.000817	0.001186
				0.001166	0.00094
				0.000728	0.000668
				0.000924	0.001012
				0.002549	0.001168
				0.000849	0.000618
				0.000997	0.000766
				0.001555	0.000727
				0.000869	0.000805
				0.001987	0.001335
				0.000941	0.001174
				0.002615	0.002658
				0.000804	0.001118
				0.00106	0.000811
				0.000845	0.001452
				0.001101	0.000972
				0.000931	0.000693
				0.000724	0.002041
				0.002599	0.002305
				0.000919	0.0018
				0.000996	0.002534
				0.000648	0.000873
				0.000688	0.000636
				0.002855	0.000723
				0.006978	0.000982
				0.000798	0.000606
				0.002313	0.002234
				0.001366	0.000976
				0.000975	0.001343
				0.001231	0.000913
				0.000746	0.001255
				0.00059	0.0012
				0.001579	0.001898
				0.000543	0.001717
				0.00104	0.000768
				0.000836	0.001352
				0.000925	0.002469
				0.000845	0.004285
				0.001311	0.001463
				0.000324	0.001913
				0.001356	0.000861
				0.001345	0.002107
				0.001384	0.000653
				0.001517	0.001558
				0.000576	0.001463
				0.001642	0.00083
				0.000822	0.000807
				0.000621	0.001094
				0.001099	0.001214
				0.002347	0.00053
				0.001384	0.00098
				0.001059	0.001257
				0.001639	0.000863
				0.000827	0.001715
				0.001217	0.000855
				0.001414	0.000894
				0.000809	0.001222
				0.000788	0.001302
				0.00108	0.001192
				0.000696	0.000843
				0.001266	0.00107
				0.000752	0.000483
				0.000928	0.001167
				0.00147	0.001578
				0.001347	0.00117
				0.001545	0.000934
				0.001352	0.000798
				0.000824	0.000845
				0.000754	0.002016
				0.000582	0.000884
				0.000627	0.001634
				0.000716	0.000686
				0.000601	0.00097
				0.000501	0.001033
				0.000878	0.001123
				0.000949	0.00073
				0.00237	0.00157
				0.000607	0.000545
				0.000771	0.001008
				0.001061	0.001576
				0.000806	0.001516
				0.001032	0.002975
				0.000763	0.001334
				0.000916	0.001813
				0.0007	0.001137
				0.000796	0.000568
				0.000968	0.000932
				0.001151	0.001338
				0.001077	0.001414
				0.00173	0.001571
				0.000873	0.000745
				0.000796	0.000862
				0.000916	0.001164
				0.000718	0.002169
				0.001483	0.000765
				0.001003	0.003013
				0.000548	0.001488
				0.0011	0.002487
				0.000872	0.001946
				0.000808	0.000797
				0.001117	0.001447
				0.000985	0.000665
				0.000844	0.000817
				0.001196	0.000803
				0.000993	0.000787
				0.000904	0.001052
				0.000816	0.001227
				0.000941	0.000627
				0.000941	0.000808
				0.000764	0.001015
				0.000855	0.00071
				0.000601	0.001117
				0.000762	0.00094
				0.001085	0.001231
				0.00141	0.001843
				0.000408	0.002487
				0.001457	0.001307
				0.000724	0.001579
				0.000526	0.001723
				0.001619	0.00139
				0.000547	0.001621
				0.000797	0.001003
				0.000735	0.001049
				0.001198	0.000783
				0.001056	0.001265
				0.001445	0.000855
				0.000922	0.000903
				0.001095	0.000781
				0.001075	0.000741
				0.002404	0.001267
				0.001972	0.000951
				0.001213	0.001259
				0.000747	0.001095
				0.00088	0.001064
				0.000774	0.001307
				0.000844	0.000722
				0.001555	0.002204
				0.001355	0.002173
				0.000937	0.000866
				0.000745	0.002319
				0.001329	0.000701
				0.001052	0.00153
				0.0016	0.00128
				0.000887	0.000965
				0.000765	0.001033
				0.001573	0.00322
				0.002413	0.001094
				0.000606	0.000523
				0.001417	0.001472
				0.000525	0.001132
				0.002242	0.001283
				0.003516	0.001302
				0.000894	0.002063
				0.000534	0.001036
				0.002155	0.000892
				0.001163	0.001656
				0.000726	0.000928
				0.001081	0.00066
				0.001028	0.001195
				0.00117	0.001078
				0.000894	0.000953
				0.000745	0.000925
				0.001017	0.001437
				0.00036	0.000811
				0.000529	0.00044
				0.000759	0.001313
				0.000712	0.000521
				0.001791	0.001066
				0.000996	0.000589
				0.000895	0.001606
				0.002753	0.00062
				0.001146	0.00036
				0.001327	0.001338
				0.001595	0.000568
				0.002108	0.000927
				0.001166	0.001076
				0.001065	0.001641
				0.001608	0.00062
				0.000975	0.001273
				0.002782	0.001149
				0.000828	0.001209
				0.001571	0.00084
				0.000725	0.000715
				0.00054	0.001069
				0.000907	0.001178
				0.000954	0.000778
				0.004643	0.001871
				0.001049	0.001278
				0.001314	0.00146
				0.001163	0.001166
				0.000618	0.000945
				0.002354	0.001153
				0.001032	0.001192
				0.000859	0.000904
				0.001147	0.00147
				0.000819	0.000852
				0.003797	0.000654
				0.000815	0.002107
				0.001462	0.002267
				0.000733	0.001181
				0.000678	0.001224
				0.00114	0.000659
				0.000746	0.000931
				0.000843	0.000834
				0.000722	0.001049
				0.001222	0.00152
				0.000841	0.002184
				0.001367	0.00097
				0.003875	0.001059
				0.000939	0.001024
				0.001019	0.000794
				0.002172	0.001296
				0.001389	0.001965
				0.002236	0.002109
				0.001035	0.001255
				0.003521	0.001222
				0.001959	0.000704
				0.000585	0.002352
				0.00105	0.000738
				0.001189	0.000911
				0.001098	0.001595
				0.002173	0.001291
				0.001135	0.001056
				0.001523	0.000851
				0.001777	0.001022
				0.00128	0.000985
				0.001304	0.00211
				0.000617	0.001891
				0.000926	0.001003
				0.001211	0.001596
				0.000495	0.001312
				0.000797	0.001349
				0.000667	0.001047
				0.00095	0.001805
				0.001168	0.001147
				0.003406	0.001324
				0.001083	0.001464
				0.00112	0.001287
				0.002092	0.001211
				0.001842	0.001116
				0.001633	0.001439
				0.001095	0.001529
				0.001475	0.001548
				0.00106	0.001789
				0.001184	0.000833
				0.001429	0.001214
				0.001208	0.001035
				0.000701	0.001327
				0.000592	0.000955
				0.001934	0.000686
				0.001663	0.001675
				0.000852	0.000957
				0.002536	0.000825
				0.003941	0.001122
				0.000916	0.002008
				0.002379	0.000748
				0.000499	0.00101
				0.00101	0.001308
				0.000646	0.001922
				0.001067	0.001334
				0.001968	0.000838
				0.001106	0.000783
				0.002403	0.000854
				0.00199	0.002052
				0.00198	0.000442
				0.001242	0.000538
				0.001053	0.001773
				0.001043	0.001212
				0.001377	0.000935
				0.000634	0.001206
				0.001149	0.00213
				0.001246	0.0012
				0.003125	0.000749
				0.001205	0.000868
				0.001278	0.000699
				0.001787	0.000568
				0.001676	0.000888
				0.000831	0.00075
				0.00092	0.001485
				0.000821	0.002139
				0.001448	0.001537
				0.00069	0.001139
				0.000998	0.001591
				0.001039	0.001242
				0.001408	0.001309
				0.000765	0.001102
				0.001372	0.001225
				0.001723	0.001429
				0.001285	0.000714
				0.00207	0.001008
				0.000892	0.000988
				0.005364	0.001159
				0.001226	0.000901
				0.000704	0.001181
				0.00074	0.001352
				0.003064	0.000815
				0.002408	0.00167
				0.00157	0.001205
				0.001446	0.001342
				0.001223	0.001886
				0.000931	0.004362
				0.001027	0.000595
				0.000815	0.004068
				0.001114	0.001292
				0.001076	0.00158
				0.000626	0.000919
				0.000627	0.001095
				0.000652	0.000614
				0.001308	0.000829
				0.002796	0.000792
				0.001289	0.001579
				0.001908	0.00149
				0.00119	0.002294
				0.000852	0.001243
				0.00107	0.000506
				0.000938	0.001006
				0.001855	0.00106
				0.000864	0.001064
				0.001115	0.000775
				0.000727	0.002523
				0.000807	0.002398
				0.002244	0.001111
				0.004997	0.001852
				0.000634	0.002524
				0.001622	0.000934
				0.000777	0.002616
				0.001867	0.001522
				0.000436	0.001629
				0.001788	0.0015
				0.001235	0.000996
				0.001144	0.001608
				0.000895	0.00152
				0.001212	0.00079
				0.001841	0.0021
				0.000653	0.000981
				0.001281	0.001814
				0.001739	0.000765
				0.000766	0.001413
				0.001033	0.00053
				0.001151	0.003484
				0.001027	0.002893
				0.001352	0.001313
				0.001674	0.000663
				0.000865	0.001117
				0.000883	0.000697
				0.00078	0.001054
				0.001112	0.001189
				0.000622	0.000793
				0.001371	0.001002
				0.002663	0.000694
				0.000932	0.001396
				0.000944	0.001304
				0.000465	0.001139
				0.001378	0.002178
				0.000574	0.003533
				0.000823	0.000734
				0.002415	0.001054
				0.001071	0.001243
				0.000987	0.000961
				0.000717	0.000826
				0.000958	0.000615
				0.001449	0.00193
				0.001605	0.001009
[truncated: 3,150 more rows]

## Sheet: Extended Data Fig.7
Extended Data Fig.7 b: qPCR analysis of Yap1TazΔIEC organoid +/- Tamoxifen treatment in ENR
Log2 fold change compared to non-tamoxifen treated organoid		Yapfl/fl						YapΔIEC
paired t test	Yap1	-0.699	-0.21	0.895	0.014	-0.513	0.513	-2.46	-3.091	-1.752	-0.895	-1.635	-0.639
	Clu	-0.209	0.53	-0.254	-0.067	-0.272	0.272	-1.101	-1.239	-2.536	-0.809	-0.611	0.499
	Il33	-0.625	0.119	-0.357	0.863	0.68	-0.68	-0.932	-1.472	-2.291	0.702	0.105	-0.96
	Msln	-1.134	0.878	-0.768	1.025	0.4687	-0.4687	-1.544	-1.116	-2.568	0.474	-0.7841	-1.6579
Extended Data Fig.7 c: qPCR analysis of Yap1TazΔIEC organoid +/- Tamoxifen treatment in ENR with or without GW3965
Log2 fold change compared to non-tamoxifen treated organoid	Gene	DMSO	GW	DMSO+24h TAM	GW+24h TAM
paired t test	Yap	-0.699	-0.527	-2.46	-1.726
		-0.21	-0.802	-3.091	-2.504
		0.895	0.054	-1.752	-0.871
		0.014	0.281	-0.895	-1.101
		-0.513	-0.301	-1.635	-1.586
		0.513	-0.41	-0.639	-0.969
	Abca1	-0.941	5.188	-0.673	5.301
		0.35	5.185	-0.082	4.948
		0.237	5.493	-0.678	5.47
		0.354	5.961	1.165	5.933
		0.274	5.847	0.797	5.721
		-0.274	4.761	0.31	5.437
	Areg	0.208	1.342	0.359	1.462
		0.141	1.177	0.331	1.35
		-0.195	0.668	-0.243	0.442
		-0.155	0.497	0.191	0.94
		0.399	1.668	0.638	1.749
		-0.399	1.244	-0.067	1.007
	Ereg	0.198	1.261	-0.234	1.376
		1.085	1.321	0.15	1.301
		-1.7	-1.401	-2.989	-1.21
		0.417	1.291	0.974	1.776
		1.217	1.558	2.448	2.481
		-1.217	-0.899	-0.195	-0.169
Extended Data Fig.7 e: qPCR analysis of Yap1TazΔIEC organoid +/- Tamoxifen treatment in NR
Log2 fold change compared to non-tamoxifen treated organoid		Yapfl/fl								YapΔIEC
paired t test	Yap1	-0.429	-1.423	1.208	0.645	0.04	0.361	-1.419	1.017	-2.856	-3.661	-0.467	-1.333	-1.913	-1.54	-3.341	0.132
	Clu	-0.3	0.446	-0.146		-0.297	-1.055	1.047	0.305	-0.594	-0.022	-0.227		-1.338	-3.039	1.049	0.182
	Il33	0.153	-0.797	0.644		-0.783	-1.77	1.479	1.074	-0.071	-1.33	-0.03		-3.018	-2.961	0.395	-0.463
	Msln	-0.245	-1.209	1.454		-0.656	-2.414	1.704	1.366	-0.939	-1.086	0.534		-3.058	-3.02	1.715	-0.309
Extended Data Fig.7 c: qPCR analysis of Yap1TazΔIEC organoid +/- Tamoxifen treatment in NR with or without GW3965
Log2 fold change compared to non-tamoxifen treated organoid	Gene	DMSO	GW	DMSO+24h TAM	GW+24h TAM
paired t test	Yap	-0.429	0.14	-2.856	-1.562
		-1.423	-1.98	-3.661	-2.592
		1.208	1.423	-0.467	-0.912
		0.645	-0.326	-1.333	-1.302
		0.04	0.123	-1.913	-0.209
		0.361	0.346	-1.54	-1.695
		-1.419	-1.476	-3.341	-2.843
		1.017	1.196	0.132	0.003
	Abca1	-0.918	4.224	-0.969	4.485
		-1.708	2.23	-1.203	4.15
		2.173	6.531	1.688	4.955
		0.453	4.289	0.363	4.514
		-0.172	5.062	-0.138	6.063
		0.828	5.231	1.094	4.755
		-1.633	3.643	-1.45	3.029
		0.977	6.124	1.988	6.557
	Areg	-0.139	0.309	-0.412	0.411
		-0.496	0.042	-0.114	0.133
		0.685	1.223	0.916	0.774
		-0.05	0.933	0.156	1.168
		0.428	1.587	0.565	1.783
		-0.155	1.148	-0.067	1.711
		-0.827	0.528	0.089	0.584
		0.553	1.542	0.894	1.419
	Ereg	-1.896	-1.475	-2.004	-1.198
		-0.617	-1.398	-0.62	-0.231
		2.052	2.119	2.132	0.844
		0.461	-0.132	0.235	0.317
		0.182	1.076	-0.258	2.065
		0.311	0.921	-0.204	0.802
		-2.142	-2.492	-3.1	-2.141
		1.649	1.624	1.595	2.293

[truncated: 4 more sheets: Extended Data Fig.8, Extended Data Fig.9, Extended Data Fig.10, Extended Data Fig.11]
